# Supplementary material for: Management of mild degenerative cervical myelopathy and asymptomatic spinal cord compression: an international survey
Source: Spinal Cord. 2023 Dec 21;62(2):51–8. doi: 10.1038/s41393-023-00945-8 (PMC10853067; doi:10.1038/s41393-023-00945-8)
Supplement: Supplementary file 3 — Supplementary Material 2 [file 41393_2023_945_MOESM3_ESM.xlsx]

## Sheet: Sheet1
Respondent ID	Collector ID	Start Date	End Date	Email Address	First Name	Last Name	Custom Data 1	What best identifies your current position?	In which region of the world do you work?	How many years of experience do you have caring for patients with Degenerative Cervical Myelopathy (DCM)?	On average, how many cases of DCM do you see in your practice per month?	In a patient that you assess for DCM, which of the following, in addition to MRI do you systematically acquire in the diagnostic process of DCM? Please check all that apply.								How often do you use electrophysiology when diagnosing DCM?	In patients with DCM, who are managed non-operatively (regardless of reason), do you have standardised follow up?	At what interval do you follow-up DCM patients in your standardised pathway?		Besides a physical exam, do you conduct any of the following systematically with each follow up? Please check all that apply.												Considering the AOSpine guidelines recommendation on patients with mild DCM “offering surgical intervention or a supervised trial of structured rehabilitation for patients with mild DCM”, would any of the following affect your decision more to counsel towards surgery? Please check all that apply.					If you follow a patient with mild DCM treated non-operatively, at what point would you counsel the patient towards surgery? Please check all that apply.
								Response	Response	Response	Response	None of the above	Lateral and AP cervical X-ray	Flexion and extension X-ray	Standing whole body X-ray	Cervical CT scan	Electrophysiology examination	Flexion and Extension MRI	Other (please specify: e.g. advanced MRI, gait analysis)	Response	Response	Response	Other (please specify)	None of the above	Clinical severity assessment using mJOA, Nurick or other DCM specific measures	General health quality assessment (e.g., EQ5D, PROMIS, SF-36)	Lateral and AP cervical X-ray	Flexion and extension X-ray	Standing whole body X-ray	Cervical CT scan	Electrophysiology examination	Standard MRI	Advanced MRI (e.g., DTI)	Flexion and extension MRI	Other (please specify)	None of the above	Presence of T2 hyperintensity of the spinal cord	Presence of cervical deformity	Presence of dynamic spondylolithesis/instability	Comorbidities that increase the risk of falls	None of the above	Minor worsening of neurological exam (e.g., loss of 1 point on mJOA/JOA)	No change in neurological exam but the patient subjectively feels worse	No change in neurological exam and the patient remains subjectively stable	The patient remains impaired but has improved since the last follow-up	No change in neurological status but patient indicates accidental falls since the last consultation	The patient does not wish to have lifestyle restrictions (e.g., participation in contact sports)	Other comorbidities that increase the risk of falls (e.g., Parkinson’s disease)	Worsening identified by relatives/carers
13508676347	410967167	2022-07-05 00:03:08	2022-07-05 00:08:32					Neurosurgeon	North America	4-5 years	≤5		Lateral and AP cervical X-ray	Flexion and extension X-ray		Cervical CT scan				Rarely/Specific Cases	Yes	6 months			Clinical severity assessment using mJOA, Nurick or other DCM specific measures	General health quality assessment (e.g., EQ5D, PROMIS, SF-36)	Lateral and AP cervical X-ray	Flexion and extension X-ray									Presence of T2 hyperintensity of the spinal cord	Presence of cervical deformity	Presence of dynamic spondylolithesis/instability	Comorbidities that increase the risk of falls		Minor worsening of neurological exam (e.g., loss of 1 point on mJOA/JOA)	No change in neurological exam but the patient subjectively feels worse
13507046997	410967167	2022-07-01 17:43:44	2022-07-01 17:48:49					Orthopaedic Surgeon	North America	>10 years	11-20			Flexion and extension X-ray		Cervical CT scan				Rarely/Specific Cases	Yes	6 months		None of the above																Comorbidities that increase the risk of falls			No change in neurological exam but the patient subjectively feels worse			No change in neurological status but patient indicates accidental falls since the last consultation		Other comorbidities that increase the risk of falls (e.g., Parkinson’s disease)
13506114891	410967167	2022-06-30 13:45:56	2022-06-30 13:53:14					Orthopaedic Surgeon	Asia	>10 years	6-10		Lateral and AP cervical X-ray	Flexion and extension X-ray						Rarely/Specific Cases	No																		Presence of dynamic spondylolithesis/instability	Comorbidities that increase the risk of falls							The patient does not wish to have lifestyle restrictions (e.g., participation in contact sports)	Other comorbidities that increase the risk of falls (e.g., Parkinson’s disease)
13505330243	410967167	2022-06-29 14:43:33	2022-06-29 14:49:26					Orthopaedic Surgeon	North America	>10 years	6-10		Lateral and AP cervical X-ray	Flexion and extension X-ray						Rarely/Specific Cases	Yes	3 months			Clinical severity assessment using mJOA, Nurick or other DCM specific measures	General health quality assessment (e.g., EQ5D, PROMIS, SF-36)											Presence of T2 hyperintensity of the spinal cord		Presence of dynamic spondylolithesis/instability			Minor worsening of neurological exam (e.g., loss of 1 point on mJOA/JOA)	No change in neurological exam but the patient subjectively feels worse					Other comorbidities that increase the risk of falls (e.g., Parkinson’s disease)	Worsening identified by relatives/carers
13505105726	410967167	2022-06-29 07:22:11	2022-06-29 07:34:55					Orthopaedic Surgeon	Asia	>10 years	>20		Lateral and AP cervical X-ray	Flexion and extension X-ray	Standing whole body X-ray	Cervical CT scan				Rarely/Specific Cases	Yes	24 months			Clinical severity assessment using mJOA, Nurick or other DCM specific measures	General health quality assessment (e.g., EQ5D, PROMIS, SF-36)	Lateral and AP cervical X-ray	Flexion and extension X-ray	Standing whole body X-ray			Standard MRI					Presence of T2 hyperintensity of the spinal cord	Presence of cervical deformity	Presence of dynamic spondylolithesis/instability			Minor worsening of neurological exam (e.g., loss of 1 point on mJOA/JOA)	No change in neurological exam but the patient subjectively feels worse		The patient remains impaired but has improved since the last follow-up	No change in neurological status but patient indicates accidental falls since the last consultation		Other comorbidities that increase the risk of falls (e.g., Parkinson’s disease)
13504786939	410967167	2022-06-28 20:21:43	2022-06-28 20:28:15					Neurosurgeon	Europe	>10 years	6-10					Cervical CT scan				Rarely/Specific Cases	No																Presence of T2 hyperintensity of the spinal cord		Presence of dynamic spondylolithesis/instability			Minor worsening of neurological exam (e.g., loss of 1 point on mJOA/JOA)	No change in neurological exam but the patient subjectively feels worse
13504739112	410967167	2022-06-28 19:24:25	2022-06-28 19:32:45					Neurosurgeon	North America	>10 years	≤5		Lateral and AP cervical X-ray	Flexion and extension X-ray		Cervical CT scan				Rarely/Specific Cases	Yes	6 months				General health quality assessment (e.g., EQ5D, PROMIS, SF-36)	Lateral and AP cervical X-ray	Flexion and extension X-ray		Cervical CT scan							Presence of T2 hyperintensity of the spinal cord	Presence of cervical deformity	Presence of dynamic spondylolithesis/instability	Comorbidities that increase the risk of falls						No change in neurological status but patient indicates accidental falls since the last consultation		Other comorbidities that increase the risk of falls (e.g., Parkinson’s disease)	Worsening identified by relatives/carers
13504299896	410967167	2022-06-28 08:40:56	2022-06-28 08:54:33					Orthopaedic Surgeon	Asia	>10 years	>20		Lateral and AP cervical X-ray	Flexion and extension X-ray		Cervical CT scan				Rarely/Specific Cases	Yes	12 months			Clinical severity assessment using mJOA, Nurick or other DCM specific measures	General health quality assessment (e.g., EQ5D, PROMIS, SF-36)	Lateral and AP cervical X-ray	Flexion and extension X-ray									Presence of T2 hyperintensity of the spinal cord	Presence of cervical deformity	Presence of dynamic spondylolithesis/instability				No change in neurological exam but the patient subjectively feels worse				The patient does not wish to have lifestyle restrictions (e.g., participation in contact sports)
13504224713	410967167	2022-06-28 04:56:44	2022-06-28 05:02:09					Orthopaedic Surgeon	North America	>10 years	6-10		Lateral and AP cervical X-ray	Flexion and extension X-ray						Rarely/Specific Cases	Yes	3 months			Clinical severity assessment using mJOA, Nurick or other DCM specific measures	General health quality assessment (e.g., EQ5D, PROMIS, SF-36)											Presence of T2 hyperintensity of the spinal cord	Presence of cervical deformity	Presence of dynamic spondylolithesis/instability	Comorbidities that increase the risk of falls								Other comorbidities that increase the risk of falls (e.g., Parkinson’s disease)	Worsening identified by relatives/carers
13503001302	410967167	2022-06-26 06:41:23	2022-06-26 06:47:16					Orthopaedic Surgeon	North America	>10 years	≤5		Lateral and AP cervical X-ray	Flexion and extension X-ray						Rarely/Specific Cases	Yes	6 months		None of the above													Presence of T2 hyperintensity of the spinal cord		Presence of dynamic spondylolithesis/instability			Minor worsening of neurological exam (e.g., loss of 1 point on mJOA/JOA)	No change in neurological exam but the patient subjectively feels worse						Worsening identified by relatives/carers
13502665376	410967167	2022-06-25 12:04:05	2022-06-25 12:14:17					Orthopaedic Surgeon	North America	6-10 years	6-10		Lateral and AP cervical X-ray	Flexion and extension X-ray						Rarely/Specific Cases	Yes	12 months			Clinical severity assessment using mJOA, Nurick or other DCM specific measures											None of the above						Minor worsening of neurological exam (e.g., loss of 1 point on mJOA/JOA)	No change in neurological exam but the patient subjectively feels worse			No change in neurological status but patient indicates accidental falls since the last consultation			Worsening identified by relatives/carers
13501875791	410967167	2022-06-24 05:07:41	2022-06-24 05:12:38					Orthopaedic Surgeon	North America	>10 years	6-10		Lateral and AP cervical X-ray							Rarely/Specific Cases	Yes	12 months			Clinical severity assessment using mJOA, Nurick or other DCM specific measures	General health quality assessment (e.g., EQ5D, PROMIS, SF-36)	Lateral and AP cervical X-ray									None of the above						Minor worsening of neurological exam (e.g., loss of 1 point on mJOA/JOA)	No change in neurological exam but the patient subjectively feels worse						Worsening identified by relatives/carers
13501214951	410967167	2022-06-23 10:52:41	2022-06-23 11:10:28					Orthopaedic Surgeon	Asia	>10 years	11-20			Flexion and extension X-ray		Cervical CT scan				Rarely/Specific Cases	Yes	3 months			Clinical severity assessment using mJOA, Nurick or other DCM specific measures			Flexion and extension X-ray		Cervical CT scan		Standard MRI					Presence of T2 hyperintensity of the spinal cord					Minor worsening of neurological exam (e.g., loss of 1 point on mJOA/JOA)	No change in neurological exam but the patient subjectively feels worse				The patient does not wish to have lifestyle restrictions (e.g., participation in contact sports)
13500828155	410967167	2022-06-22 20:45:43	2022-06-22 20:58:22					Orthopaedic Surgeon	North America	>10 years	6-10		Lateral and AP cervical X-ray	Flexion and extension X-ray		Cervical CT scan				Rarely/Specific Cases	No																Presence of T2 hyperintensity of the spinal cord	Presence of cervical deformity	Presence of dynamic spondylolithesis/instability	Comorbidities that increase the risk of falls		Minor worsening of neurological exam (e.g., loss of 1 point on mJOA/JOA)				No change in neurological status but patient indicates accidental falls since the last consultation		Other comorbidities that increase the risk of falls (e.g., Parkinson’s disease)	Worsening identified by relatives/carers
13500335632	410967167	2022-06-22 08:48:57	2022-06-22 08:57:22					Neurosurgeon	Asia	>10 years	11-20		Lateral and AP cervical X-ray	Flexion and extension X-ray				Flexion and Extension MRI		Sometimes/If Convenient	Yes	6 months					Lateral and AP cervical X-ray	Flexion and extension X-ray									Presence of T2 hyperintensity of the spinal cord		Presence of dynamic spondylolithesis/instability			Minor worsening of neurological exam (e.g., loss of 1 point on mJOA/JOA)	No change in neurological exam but the patient subjectively feels worse
13500296044	410967167	2022-06-22 07:13:03	2022-06-22 07:25:16					Orthopaedic Surgeon	Oceania	>10 years	≤5		Lateral and AP cervical X-ray	Flexion and extension X-ray		Cervical CT scan				Rarely/Specific Cases	Yes	6 months			Clinical severity assessment using mJOA, Nurick or other DCM specific measures							Standard MRI					Presence of T2 hyperintensity of the spinal cord	Presence of cervical deformity	Presence of dynamic spondylolithesis/instability	Comorbidities that increase the risk of falls		Minor worsening of neurological exam (e.g., loss of 1 point on mJOA/JOA)	No change in neurological exam but the patient subjectively feels worse			No change in neurological status but patient indicates accidental falls since the last consultation		Other comorbidities that increase the risk of falls (e.g., Parkinson’s disease)	Worsening identified by relatives/carers
13500193117	410967167	2022-06-22 03:15:43	2022-06-22 03:33:56					Neurosurgeon	Asia	>10 years	>20		Lateral and AP cervical X-ray	Flexion and extension X-ray		Cervical CT scan				Rarely/Specific Cases	Yes	3 months										Standard MRI					Presence of T2 hyperintensity of the spinal cord	Presence of cervical deformity	Presence of dynamic spondylolithesis/instability	Comorbidities that increase the risk of falls			No change in neurological exam but the patient subjectively feels worse
13500198071	410967167	2022-06-22 03:25:36	2022-06-22 03:29:47					Orthopaedic Surgeon	North America	>10 years	6-10		Lateral and AP cervical X-ray	Flexion and extension X-ray						Rarely/Specific Cases	No																Presence of T2 hyperintensity of the spinal cord					Minor worsening of neurological exam (e.g., loss of 1 point on mJOA/JOA)	No change in neurological exam but the patient subjectively feels worse			No change in neurological status but patient indicates accidental falls since the last consultation	The patient does not wish to have lifestyle restrictions (e.g., participation in contact sports)		Worsening identified by relatives/carers
13500189823	410967167	2022-06-22 03:10:44	2022-06-22 03:25:34					Orthopaedic Surgeon	Asia	>10 years	>20		Lateral and AP cervical X-ray	Flexion and extension X-ray		Cervical CT scan				Rarely/Specific Cases	Yes	3 months			Clinical severity assessment using mJOA, Nurick or other DCM specific measures			Flexion and extension X-ray		Cervical CT scan		Standard MRI					Presence of T2 hyperintensity of the spinal cord	Presence of cervical deformity	Presence of dynamic spondylolithesis/instability				No change in neurological exam but the patient subjectively feels worse
13500142429	410967167	2022-06-22 01:52:20	2022-06-22 02:02:13					Orthopaedic Surgeon	North America	>10 years	≤5								Complete physical exam	Most of the time	Yes	6 months			Clinical severity assessment using mJOA, Nurick or other DCM specific measures	General health quality assessment (e.g., EQ5D, PROMIS, SF-36)					Electrophysiology examination					None of the above						Minor worsening of neurological exam (e.g., loss of 1 point on mJOA/JOA)				No change in neurological status but patient indicates accidental falls since the last consultation			Worsening identified by relatives/carers
13500137655	410967167	2022-06-22 01:45:39	2022-06-22 01:54:35					Orthopaedic Surgeon	Asia	>10 years	6-10		Lateral and AP cervical X-ray	Flexion and extension X-ray						Rarely/Specific Cases	Yes	3 months		None of the above												None of the above						Minor worsening of neurological exam (e.g., loss of 1 point on mJOA/JOA)	No change in neurological exam but the patient subjectively feels worse			No change in neurological status but patient indicates accidental falls since the last consultation	The patient does not wish to have lifestyle restrictions (e.g., participation in contact sports)		Worsening identified by relatives/carers
13500132476	410967167	2022-06-22 01:37:12	2022-06-22 01:48:34					Orthopaedic Surgeon	Asia	>10 years	11-20		Lateral and AP cervical X-ray			Cervical CT scan				Most of the time	Yes	12 months			Clinical severity assessment using mJOA, Nurick or other DCM specific measures		Lateral and AP cervical X-ray	Flexion and extension X-ray				Standard MRI					Presence of T2 hyperintensity of the spinal cord	Presence of cervical deformity		Comorbidities that increase the risk of falls						No change in neurological status but patient indicates accidental falls since the last consultation	The patient does not wish to have lifestyle restrictions (e.g., participation in contact sports)
13500132607	410967167	2022-06-22 01:38:32	2022-06-22 01:43:40					Orthopaedic Surgeon	North America	≤1 year	≤5		Lateral and AP cervical X-ray	Flexion and extension X-ray						Rarely/Specific Cases	No																Presence of T2 hyperintensity of the spinal cord		Presence of dynamic spondylolithesis/instability			Minor worsening of neurological exam (e.g., loss of 1 point on mJOA/JOA)							Worsening identified by relatives/carers
13500112590	410967167	2022-06-22 01:09:07	2022-06-22 01:15:27					Orthopaedic Surgeon	Asia	>10 years	6-10							Flexion and Extension MRI		Rarely/Specific Cases	Yes	6 months			Clinical severity assessment using mJOA, Nurick or other DCM specific measures												Presence of T2 hyperintensity of the spinal cord					Minor worsening of neurological exam (e.g., loss of 1 point on mJOA/JOA)
13500086342	410967167	2022-06-22 00:35:53	2022-06-22 00:41:14					Orthopaedic Surgeon	Asia	6-10 years	≤5		Lateral and AP cervical X-ray	Flexion and extension X-ray		Cervical CT scan		Flexion and Extension MRI		Rarely/Specific Cases	Yes	Depends on the severity (mild, moderate, severe)					Lateral and AP cervical X-ray	Flexion and extension X-ray				Standard MRI					Presence of T2 hyperintensity of the spinal cord		Presence of dynamic spondylolithesis/instability			Minor worsening of neurological exam (e.g., loss of 1 point on mJOA/JOA)	No change in neurological exam but the patient subjectively feels worse			No change in neurological status but patient indicates accidental falls since the last consultation			Worsening identified by relatives/carers
13500075769	410967167	2022-06-22 00:21:38	2022-06-22 00:30:45					Orthopaedic Surgeon	Asia	>10 years	>20		Lateral and AP cervical X-ray	Flexion and extension X-ray		Cervical CT scan	Electrophysiology examination	Flexion and Extension MRI		Sometimes/If Convenient	Yes	3 months			Clinical severity assessment using mJOA, Nurick or other DCM specific measures							Standard MRI						Presence of cervical deformity	Presence of dynamic spondylolithesis/instability	Comorbidities that increase the risk of falls			No change in neurological exam but the patient subjectively feels worse			No change in neurological status but patient indicates accidental falls since the last consultation			Worsening identified by relatives/carers
13500060225	410967167	2022-06-22 00:03:40	2022-06-22 00:09:32					Orthopaedic Surgeon	Asia	6-10 years	11-20		Lateral and AP cervical X-ray	Flexion and extension X-ray	Standing whole body X-ray	Cervical CT scan				Sometimes/If Convenient	Yes	3 months					Lateral and AP cervical X-ray	Flexion and extension X-ray									Presence of T2 hyperintensity of the spinal cord	Presence of cervical deformity	Presence of dynamic spondylolithesis/instability			Minor worsening of neurological exam (e.g., loss of 1 point on mJOA/JOA)	No change in neurological exam but the patient subjectively feels worse				The patient does not wish to have lifestyle restrictions (e.g., participation in contact sports)
13500043128	410967167	2022-06-21 23:39:49	2022-06-21 23:44:44					Orthopaedic Surgeon	Asia	>10 years	6-10		Lateral and AP cervical X-ray	Flexion and extension X-ray		Cervical CT scan				Rarely/Specific Cases	Yes	6 months			Clinical severity assessment using mJOA, Nurick or other DCM specific measures		Lateral and AP cervical X-ray	Flexion and extension X-ray									Presence of T2 hyperintensity of the spinal cord						No change in neurological exam but the patient subjectively feels worse			No change in neurological status but patient indicates accidental falls since the last consultation	The patient does not wish to have lifestyle restrictions (e.g., participation in contact sports)	Other comorbidities that increase the risk of falls (e.g., Parkinson’s disease)	Worsening identified by relatives/carers
13500029282	410967167	2022-06-21 23:19:02	2022-06-21 23:22:18					Neurosurgeon	North America	>10 years	>20		Lateral and AP cervical X-ray	Flexion and extension X-ray						Rarely/Specific Cases	No																Presence of T2 hyperintensity of the spinal cord	Presence of cervical deformity	Presence of dynamic spondylolithesis/instability				No change in neurological exam but the patient subjectively feels worse				The patient does not wish to have lifestyle restrictions (e.g., participation in contact sports)		Worsening identified by relatives/carers
13500006196	410967167	2022-06-21 22:42:51	2022-06-21 22:51:23					Orthopaedic Surgeon	Asia	>10 years	11-20		Lateral and AP cervical X-ray	Flexion and extension X-ray		Cervical CT scan	Electrophysiology examination		Gait analysis	Sometimes/If Convenient	Yes	6 months			Clinical severity assessment using mJOA, Nurick or other DCM specific measures												Presence of T2 hyperintensity of the spinal cord	Presence of cervical deformity	Presence of dynamic spondylolithesis/instability	Comorbidities that increase the risk of falls		Minor worsening of neurological exam (e.g., loss of 1 point on mJOA/JOA)	No change in neurological exam but the patient subjectively feels worse			No change in neurological status but patient indicates accidental falls since the last consultation	The patient does not wish to have lifestyle restrictions (e.g., participation in contact sports)
13500000699	410967167	2022-06-21 22:34:37	2022-06-21 22:46:47					Orthopaedic Surgeon	North America	>10 years	≤5			Flexion and extension X-ray						Sometimes/If Convenient	Yes	Initially close, and progressively longer intervals		None of the above													Presence of T2 hyperintensity of the spinal cord	Presence of cervical deformity	Presence of dynamic spondylolithesis/instability	Comorbidities that increase the risk of falls		Minor worsening of neurological exam (e.g., loss of 1 point on mJOA/JOA)	No change in neurological exam but the patient subjectively feels worse			No change in neurological status but patient indicates accidental falls since the last consultation		Other comorbidities that increase the risk of falls (e.g., Parkinson’s disease)	Worsening identified by relatives/carers
13499994527	410967167	2022-06-21 22:24:47	2022-06-21 22:34:30					Orthopaedic Surgeon	North America	>10 years	≤5		Lateral and AP cervical X-ray	Flexion and extension X-ray			Electrophysiology examination			Always	Yes	3 months			Clinical severity assessment using mJOA, Nurick or other DCM specific measures							Standard MRI					Presence of T2 hyperintensity of the spinal cord		Presence of dynamic spondylolithesis/instability										Worsening identified by relatives/carers
13499983744	410967167	2022-06-21 22:07:18	2022-06-21 22:13:01					Neurosurgeon	North America	>10 years	11-20		Lateral and AP cervical X-ray	Flexion and extension X-ray	Standing whole body X-ray	Cervical CT scan				Sometimes/If Convenient	No																Presence of T2 hyperintensity of the spinal cord	Presence of cervical deformity		Comorbidities that increase the risk of falls		Minor worsening of neurological exam (e.g., loss of 1 point on mJOA/JOA)					The patient does not wish to have lifestyle restrictions (e.g., participation in contact sports)	Other comorbidities that increase the risk of falls (e.g., Parkinson’s disease)	Worsening identified by relatives/carers
13499981343	410967167	2022-06-21 22:05:26	2022-06-21 22:12:00					Neurosurgeon	Europe	>10 years	6-10	None of the above								Rarely/Specific Cases	No																Presence of T2 hyperintensity of the spinal cord	Presence of cervical deformity	Presence of dynamic spondylolithesis/instability	Comorbidities that increase the risk of falls			No change in neurological exam but the patient subjectively feels worse				The patient does not wish to have lifestyle restrictions (e.g., participation in contact sports)
13499965007	410967167	2022-06-21 21:42:13	2022-06-21 21:48:22					Orthopaedic Surgeon	North America	6-10 years	≤5		Lateral and AP cervical X-ray	Flexion and extension X-ray		Cervical CT scan				Rarely/Specific Cases	No																Presence of T2 hyperintensity of the spinal cord		Presence of dynamic spondylolithesis/instability			Minor worsening of neurological exam (e.g., loss of 1 point on mJOA/JOA)	No change in neurological exam but the patient subjectively feels worse			No change in neurological status but patient indicates accidental falls since the last consultation			Worsening identified by relatives/carers
13499960449	410967167	2022-06-21 21:35:26	2022-06-21 21:42:25					Neurosurgeon	Asia	>10 years	>20		Lateral and AP cervical X-ray	Flexion and extension X-ray	Standing whole body X-ray	Cervical CT scan		Flexion and Extension MRI		Rarely/Specific Cases	Yes	12 months			Clinical severity assessment using mJOA, Nurick or other DCM specific measures	General health quality assessment (e.g., EQ5D, PROMIS, SF-36)						Standard MRI					Presence of T2 hyperintensity of the spinal cord	Presence of cervical deformity	Presence of dynamic spondylolithesis/instability				No change in neurological exam but the patient subjectively feels worse
13499951856	410967167	2022-06-21 21:23:13	2022-06-21 21:32:08					Orthopaedic Surgeon	Asia	>10 years	>20		Lateral and AP cervical X-ray	Flexion and extension X-ray	Standing whole body X-ray	Cervical CT scan		Flexion and Extension MRI		Rarely/Specific Cases	Yes	3 months			Clinical severity assessment using mJOA, Nurick or other DCM specific measures		Lateral and AP cervical X-ray	Flexion and extension X-ray				Standard MRI					Presence of T2 hyperintensity of the spinal cord	Presence of cervical deformity	Presence of dynamic spondylolithesis/instability	Comorbidities that increase the risk of falls		Minor worsening of neurological exam (e.g., loss of 1 point on mJOA/JOA)	No change in neurological exam but the patient subjectively feels worse			No change in neurological status but patient indicates accidental falls since the last consultation	The patient does not wish to have lifestyle restrictions (e.g., participation in contact sports)		Worsening identified by relatives/carers
13499941955	410967167	2022-06-21 21:09:17	2022-06-21 21:19:58					Orthopaedic Surgeon	Europe	>10 years	11-20		Lateral and AP cervical X-ray				Electrophysiology examination			Most of the time	Yes	Depends on the severity (mild, moderate, severe)			Clinical severity assessment using mJOA, Nurick or other DCM specific measures							Standard MRI					Presence of T2 hyperintensity of the spinal cord		Presence of dynamic spondylolithesis/instability			Minor worsening of neurological exam (e.g., loss of 1 point on mJOA/JOA)	No change in neurological exam but the patient subjectively feels worse			No change in neurological status but patient indicates accidental falls since the last consultation
13499934520	410967167	2022-06-21 21:01:13	2022-06-21 21:06:13					Orthopaedic Surgeon	North America	>10 years	6-10		Lateral and AP cervical X-ray	Flexion and extension X-ray		Cervical CT scan				Rarely/Specific Cases	Yes	12 months			Clinical severity assessment using mJOA, Nurick or other DCM specific measures												Presence of T2 hyperintensity of the spinal cord			Comorbidities that increase the risk of falls			No change in neurological exam but the patient subjectively feels worse			No change in neurological status but patient indicates accidental falls since the last consultation	The patient does not wish to have lifestyle restrictions (e.g., participation in contact sports)		Worsening identified by relatives/carers
13499915122	410967167	2022-06-21 20:34:33	2022-06-21 20:58:51					Orthopaedic Surgeon	North America	>10 years	≤5		Lateral and AP cervical X-ray	Flexion and extension X-ray						Rarely/Specific Cases	Yes	12 months					Lateral and AP cervical X-ray	Flexion and extension X-ray				Standard MRI					Presence of T2 hyperintensity of the spinal cord	Presence of cervical deformity	Presence of dynamic spondylolithesis/instability	Comorbidities that increase the risk of falls		Minor worsening of neurological exam (e.g., loss of 1 point on mJOA/JOA)	No change in neurological exam but the patient subjectively feels worse			No change in neurological status but patient indicates accidental falls since the last consultation	The patient does not wish to have lifestyle restrictions (e.g., participation in contact sports)	Other comorbidities that increase the risk of falls (e.g., Parkinson’s disease)	Worsening identified by relatives/carers
13499906680	410967167	2022-06-21 20:30:57	2022-06-21 20:32:45					Orthopaedic Surgeon	North America	>10 years	≤5		Lateral and AP cervical X-ray					Flexion and Extension MRI		Rarely/Specific Cases	Yes	3 months		None of the above
13499886514	410967167	2022-06-21 20:03:38	2022-06-21 20:09:14					Orthopaedic Surgeon	Europe	>10 years	≤5		Lateral and AP cervical X-ray	Flexion and extension X-ray		Cervical CT scan				Sometimes/If Convenient	Yes	3 months			Clinical severity assessment using mJOA, Nurick or other DCM specific measures		Lateral and AP cervical X-ray					Standard MRI							Presence of dynamic spondylolithesis/instability	Comorbidities that increase the risk of falls									Worsening identified by relatives/carers
13499876433	410967167	2022-06-21 19:50:35	2022-06-21 19:55:03					Orthopaedic Surgeon	North America	6-10 years	≤5		Lateral and AP cervical X-ray	Flexion and extension X-ray						Rarely/Specific Cases	Yes	6 months		None of the above													Presence of T2 hyperintensity of the spinal cord						No change in neurological exam but the patient subjectively feels worse						Worsening identified by relatives/carers
13499862828	410967167	2022-06-21 19:31:46	2022-06-21 19:37:46					Orthopaedic Surgeon	North America	6-10 years	≤5		Lateral and AP cervical X-ray	Flexion and extension X-ray						Rarely/Specific Cases	Yes	12 months		None of the above													Presence of T2 hyperintensity of the spinal cord	Presence of cervical deformity	Presence of dynamic spondylolithesis/instability			Minor worsening of neurological exam (e.g., loss of 1 point on mJOA/JOA)	No change in neurological exam but the patient subjectively feels worse			No change in neurological status but patient indicates accidental falls since the last consultation			Worsening identified by relatives/carers
13499865483	410967167	2022-06-21 19:35:40	2022-06-21 19:36:47					Orthopaedic Surgeon	Europe	>10 years	6-10					Cervical CT scan				Rarely/Specific Cases	No
13499847194	410967167	2022-06-21 19:11:55	2022-06-21 19:15:53					Orthopaedic Surgeon	North America	>10 years	11-20		Lateral and AP cervical X-ray							Rarely/Specific Cases	No																Presence of T2 hyperintensity of the spinal cord	Presence of cervical deformity	Presence of dynamic spondylolithesis/instability
13499806038	410967167	2022-06-21 18:30:29	2022-06-21 18:35:10					Orthopaedic Surgeon	North America	>10 years	11-20		Lateral and AP cervical X-ray							Rarely/Specific Cases	Yes	12 months			Clinical severity assessment using mJOA, Nurick or other DCM specific measures		Lateral and AP cervical X-ray					Standard MRI					Presence of T2 hyperintensity of the spinal cord					Minor worsening of neurological exam (e.g., loss of 1 point on mJOA/JOA)					The patient does not wish to have lifestyle restrictions (e.g., participation in contact sports)		Worsening identified by relatives/carers
13499750844	410967167	2022-06-21 17:21:56	2022-06-21 17:27:02					Orthopaedic Surgeon	North America	>10 years	11-20		Lateral and AP cervical X-ray	Flexion and extension X-ray						Sometimes/If Convenient	Yes	6 months				General health quality assessment (e.g., EQ5D, PROMIS, SF-36)	Lateral and AP cervical X-ray	Flexion and extension X-ray			Electrophysiology examination	Standard MRI					Presence of T2 hyperintensity of the spinal cord	Presence of cervical deformity	Presence of dynamic spondylolithesis/instability				No change in neurological exam but the patient subjectively feels worse	No change in neurological exam and the patient remains subjectively stable					Worsening identified by relatives/carers
13499743453	410967167	2022-06-21 17:10:53	2022-06-21 17:23:22					Orthopaedic Surgeon	North America	>10 years	6-10		Lateral and AP cervical X-ray	Flexion and extension X-ray		Cervical CT scan		Flexion and Extension MRI		Sometimes/If Convenient	Yes	6 months					Lateral and AP cervical X-ray	Flexion and extension X-ray											Presence of dynamic spondylolithesis/instability	Comorbidities that increase the risk of falls		Minor worsening of neurological exam (e.g., loss of 1 point on mJOA/JOA)				No change in neurological status but patient indicates accidental falls since the last consultation		Other comorbidities that increase the risk of falls (e.g., Parkinson’s disease)
13499719952	410967167	2022-06-21 16:44:05	2022-06-21 16:48:11					Orthopaedic Surgeon	North America	>10 years	≤5		Lateral and AP cervical X-ray	Flexion and extension X-ray			Electrophysiology examination			Most of the time	No																		Presence of dynamic spondylolithesis/instability	Comorbidities that increase the risk of falls									Worsening identified by relatives/carers
13499700694	410967167	2022-06-21 16:21:25	2022-06-21 16:35:50					Orthopaedic Surgeon	Asia	>10 years	>20		Lateral and AP cervical X-ray	Flexion and extension X-ray		Cervical CT scan				Sometimes/If Convenient	Yes	3 months			Clinical severity assessment using mJOA, Nurick or other DCM specific measures		Lateral and AP cervical X-ray	Flexion and extension X-ray									Presence of T2 hyperintensity of the spinal cord	Presence of cervical deformity	Presence of dynamic spondylolithesis/instability	Comorbidities that increase the risk of falls		Minor worsening of neurological exam (e.g., loss of 1 point on mJOA/JOA)	No change in neurological exam but the patient subjectively feels worse			No change in neurological status but patient indicates accidental falls since the last consultation			Worsening identified by relatives/carers
13499709205	410967167	2022-06-21 16:31:48	2022-06-21 16:35:31					Neurosurgeon	North America	>10 years	>20		Lateral and AP cervical X-ray	Flexion and extension X-ray		Cervical CT scan				Always	No																Presence of T2 hyperintensity of the spinal cord	Presence of cervical deformity	Presence of dynamic spondylolithesis/instability							No change in neurological status but patient indicates accidental falls since the last consultation
13499698301	410967167	2022-06-21 16:18:09	2022-06-21 16:25:54					Orthopaedic Surgeon	North America	>10 years	>20		Lateral and AP cervical X-ray	Flexion and extension X-ray						Rarely/Specific Cases	Yes	12 months			Clinical severity assessment using mJOA, Nurick or other DCM specific measures	General health quality assessment (e.g., EQ5D, PROMIS, SF-36)	Lateral and AP cervical X-ray	Flexion and extension X-ray									Presence of T2 hyperintensity of the spinal cord		Presence of dynamic spondylolithesis/instability				No change in neurological exam but the patient subjectively feels worse				The patient does not wish to have lifestyle restrictions (e.g., participation in contact sports)		Worsening identified by relatives/carers
13499697181	410967167	2022-06-21 16:10:12	2022-06-21 16:19:20					Orthopaedic Surgeon	Europe	>10 years	≤5		Lateral and AP cervical X-ray			Cervical CT scan				Always	Yes	Initially close, and progressively longer intervals			Clinical severity assessment using mJOA, Nurick or other DCM specific measures						Electrophysiology examination	Standard MRI
13499685849	410967167	2022-06-21 16:03:29	2022-06-21 16:09:33					Orthopaedic Surgeon	North America	>10 years	≤5		Lateral and AP cervical X-ray			Cervical CT scan				Rarely/Specific Cases	Yes	6 months		None of the above															Presence of dynamic spondylolithesis/instability			Minor worsening of neurological exam (e.g., loss of 1 point on mJOA/JOA)							Worsening identified by relatives/carers
13499681396	410967167	2022-06-21 15:57:29	2022-06-21 16:08:16					Neurosurgeon	North America	>10 years	>20		Lateral and AP cervical X-ray			Cervical CT scan	Electrophysiology examination		advanced MRI for mild DCM cases	Sometimes/If Convenient	Yes	Initially close, and progressively longer intervals			Clinical severity assessment using mJOA, Nurick or other DCM specific measures	General health quality assessment (e.g., EQ5D, PROMIS, SF-36)									MRI every 6 months; advanced microstructural MRI		Presence of T2 hyperintensity of the spinal cord	Presence of cervical deformity	Presence of dynamic spondylolithesis/instability	Comorbidities that increase the risk of falls		Minor worsening of neurological exam (e.g., loss of 1 point on mJOA/JOA)	No change in neurological exam but the patient subjectively feels worse					Other comorbidities that increase the risk of falls (e.g., Parkinson’s disease)	Worsening identified by relatives/carers
13499675496	410967167	2022-06-21 15:44:49	2022-06-21 16:07:33					Orthopaedic Surgeon	North America	2-3 years	6-10		Lateral and AP cervical X-ray			Cervical CT scan				Rarely/Specific Cases	No																Presence of T2 hyperintensity of the spinal cord	Presence of cervical deformity	Presence of dynamic spondylolithesis/instability	Comorbidities that increase the risk of falls		Minor worsening of neurological exam (e.g., loss of 1 point on mJOA/JOA)						Other comorbidities that increase the risk of falls (e.g., Parkinson’s disease)	Worsening identified by relatives/carers
13499677350	410967167	2022-06-21 15:53:58	2022-06-21 16:02:04					Neurosurgeon	North America	6-10 years	6-10	None of the above								Rarely/Specific Cases	Yes	6 months		None of the above															Presence of dynamic spondylolithesis/instability	Comorbidities that increase the risk of falls		Minor worsening of neurological exam (e.g., loss of 1 point on mJOA/JOA)	No change in neurological exam but the patient subjectively feels worse				The patient does not wish to have lifestyle restrictions (e.g., participation in contact sports)	Other comorbidities that increase the risk of falls (e.g., Parkinson’s disease)	Worsening identified by relatives/carers
13499681114	410967167	2022-06-21 15:56:23	2022-06-21 16:00:48					Orthopaedic Surgeon	Asia	>10 years	>20		Lateral and AP cervical X-ray	Flexion and extension X-ray		Cervical CT scan				Sometimes/If Convenient	Yes	3 months			Clinical severity assessment using mJOA, Nurick or other DCM specific measures		Lateral and AP cervical X-ray	Flexion and extension X-ray
13499674945	410967167	2022-06-21 15:50:23	2022-06-21 15:57:33					Orthopaedic Surgeon	North America	>10 years	6-10		Lateral and AP cervical X-ray			Cervical CT scan				Sometimes/If Convenient	Yes	Initially close, and progressively longer intervals			Clinical severity assessment using mJOA, Nurick or other DCM specific measures								Advanced MRI (e.g., DTI)				Presence of T2 hyperintensity of the spinal cord		Presence of dynamic spondylolithesis/instability	Comorbidities that increase the risk of falls			No change in neurological exam but the patient subjectively feels worse			No change in neurological status but patient indicates accidental falls since the last consultation	The patient does not wish to have lifestyle restrictions (e.g., participation in contact sports)	Other comorbidities that increase the risk of falls (e.g., Parkinson’s disease)	Worsening identified by relatives/carers
13499675864	410967167	2022-06-21 15:51:57	2022-06-21 15:56:45					Orthopaedic Surgeon	North America	>10 years	6-10		Lateral and AP cervical X-ray							Rarely/Specific Cases	No																Presence of T2 hyperintensity of the spinal cord			Comorbidities that increase the risk of falls									Worsening identified by relatives/carers
13499674758	410967167	2022-06-21 15:50:49	2022-06-21 15:55:34					Orthopaedic Surgeon	North America	4-5 years	6-10		Lateral and AP cervical X-ray	Flexion and extension X-ray						Rarely/Specific Cases	Yes	3 months			Clinical severity assessment using mJOA, Nurick or other DCM specific measures	General health quality assessment (e.g., EQ5D, PROMIS, SF-36)											Presence of T2 hyperintensity of the spinal cord		Presence of dynamic spondylolithesis/instability			Minor worsening of neurological exam (e.g., loss of 1 point on mJOA/JOA)	No change in neurological exam but the patient subjectively feels worse			No change in neurological status but patient indicates accidental falls since the last consultation
13499674427	410967167	2022-06-21 15:50:37	2022-06-21 15:55:29					Physiatrist/Physiotherapist	North America	>10 years	11-20	None of the above								Most of the time	No																Presence of T2 hyperintensity of the spinal cord		Presence of dynamic spondylolithesis/instability	Comorbidities that increase the risk of falls		Minor worsening of neurological exam (e.g., loss of 1 point on mJOA/JOA)			The patient remains impaired but has improved since the last follow-up	No change in neurological status but patient indicates accidental falls since the last consultation	The patient does not wish to have lifestyle restrictions (e.g., participation in contact sports)		Worsening identified by relatives/carers
13499674674	410967167	2022-06-21 15:41:38	2022-06-21 15:53:42					Orthopaedic Surgeon	North America	>10 years	6-10	None of the above								Rarely/Specific Cases	Yes	6 months			Clinical severity assessment using mJOA, Nurick or other DCM specific measures	General health quality assessment (e.g., EQ5D, PROMIS, SF-36)											Presence of T2 hyperintensity of the spinal cord	Presence of cervical deformity	Presence of dynamic spondylolithesis/instability	Comorbidities that increase the risk of falls		Minor worsening of neurological exam (e.g., loss of 1 point on mJOA/JOA)
13499668050	410967167	2022-06-21 15:41:14	2022-06-21 15:52:45					Neurologist	North America	>10 years	≤5		Lateral and AP cervical X-ray	Flexion and extension X-ray		Cervical CT scan		Flexion and Extension MRI		Rarely/Specific Cases	Yes	Depends on the severity (mild, moderate, severe)								Cervical CT scan				Flexion and extension MRI			Presence of T2 hyperintensity of the spinal cord		Presence of dynamic spondylolithesis/instability			Minor worsening of neurological exam (e.g., loss of 1 point on mJOA/JOA)
13499667882	410967167	2022-06-21 15:41:52	2022-06-21 15:51:13					Orthopaedic Surgeon	Europe	6-10 years	≤5		Lateral and AP cervical X-ray	Flexion and extension X-ray	Standing whole body X-ray	Cervical CT scan	Electrophysiology examination			Rarely/Specific Cases	No															None of the above						Minor worsening of neurological exam (e.g., loss of 1 point on mJOA/JOA)	No change in neurological exam but the patient subjectively feels worse						Worsening identified by relatives/carers
13499671387	410967167	2022-06-21 15:46:35	2022-06-21 15:50:36					Orthopaedic Surgeon	Asia	>10 years	6-10		Lateral and AP cervical X-ray	Flexion and extension X-ray		Cervical CT scan				Sometimes/If Convenient	Yes	6 months			Clinical severity assessment using mJOA, Nurick or other DCM specific measures													Presence of cervical deformity		Comorbidities that increase the risk of falls			No change in neurological exam but the patient subjectively feels worse						Worsening identified by relatives/carers
13499672702	410967167	2022-06-21 15:48:31	2022-06-21 15:50:32					Orthopaedic Surgeon	North America	>10 years	11-20		Lateral and AP cervical X-ray	Flexion and extension X-ray						Rarely/Specific Cases	No																Presence of T2 hyperintensity of the spinal cord		Presence of dynamic spondylolithesis/instability			Minor worsening of neurological exam (e.g., loss of 1 point on mJOA/JOA)					The patient does not wish to have lifestyle restrictions (e.g., participation in contact sports)
13499671044	410967167	2022-06-21 15:46:43	2022-06-21 15:50:19					Orthopaedic Surgeon	North America	2-3 years	≤5		Lateral and AP cervical X-ray	Flexion and extension X-ray		Cervical CT scan				Sometimes/If Convenient	Yes	Initially close, and progressively longer intervals					Lateral and AP cervical X-ray	Flexion and extension X-ray				Standard MRI					Presence of T2 hyperintensity of the spinal cord										The patient does not wish to have lifestyle restrictions (e.g., participation in contact sports)	Other comorbidities that increase the risk of falls (e.g., Parkinson’s disease)	Worsening identified by relatives/carers
13497354436	410967167	2022-06-17 17:22:12	2022-06-17 17:27:15					Orthopaedic Surgeon	North America	6-10 years	6-10		Lateral and AP cervical X-ray	Flexion and extension X-ray		Cervical CT scan				Rarely/Specific Cases	Yes	Initially close, and progressively longer intervals		None of the above													Presence of T2 hyperintensity of the spinal cord					Minor worsening of neurological exam (e.g., loss of 1 point on mJOA/JOA)	No change in neurological exam but the patient subjectively feels worse			No change in neurological status but patient indicates accidental falls since the last consultation	The patient does not wish to have lifestyle restrictions (e.g., participation in contact sports)		Worsening identified by relatives/carers
13493616739	410967167	2022-06-13 04:40:29	2022-06-13 04:41:50					Orthopaedic Surgeon	Asia	>10 years	6-10		Lateral and AP cervical X-ray	Flexion and extension X-ray	Standing whole body X-ray					Rarely/Specific Cases	No
13492413353	410967167	2022-06-10 17:30:39	2022-06-10 17:35:43					Orthopaedic Surgeon	North America	>10 years	6-10			Flexion and extension X-ray	Standing whole body X-ray	Cervical CT scan				Rarely/Specific Cases	No																Presence of T2 hyperintensity of the spinal cord		Presence of dynamic spondylolithesis/instability										Worsening identified by relatives/carers
13492258262	410646346	2022-06-10 14:06:58	2022-06-10 14:22:48					Orthopaedic Surgeon	Latin/South America	>10 years	6-10					Cervical CT scan				Sometimes/If Convenient	Yes	Initially close, and progressively longer intervals			Clinical severity assessment using mJOA, Nurick or other DCM specific measures							Standard MRI							Presence of dynamic spondylolithesis/instability	Comorbidities that increase the risk of falls		Minor worsening of neurological exam (e.g., loss of 1 point on mJOA/JOA)							Worsening identified by relatives/carers
13491128039	410967167	2022-06-09 03:07:33	2022-06-09 03:15:54					Orthopaedic Surgeon	North America	>10 years	6-10		Lateral and AP cervical X-ray	Flexion and extension X-ray						Rarely/Specific Cases	Yes	12 months					Lateral and AP cervical X-ray					Standard MRI					Presence of T2 hyperintensity of the spinal cord	Presence of cervical deformity	Presence of dynamic spondylolithesis/instability	Comorbidities that increase the risk of falls		Minor worsening of neurological exam (e.g., loss of 1 point on mJOA/JOA)	No change in neurological exam but the patient subjectively feels worse			No change in neurological status but patient indicates accidental falls since the last consultation	The patient does not wish to have lifestyle restrictions (e.g., participation in contact sports)	Other comorbidities that increase the risk of falls (e.g., Parkinson’s disease)	Worsening identified by relatives/carers
13491046085	410967167	2022-06-09 00:16:05	2022-06-09 00:23:35					Orthopaedic Surgeon	North America	>10 years	≤5		Lateral and AP cervical X-ray							Rarely/Specific Cases	No																Presence of T2 hyperintensity of the spinal cord	Presence of cervical deformity	Presence of dynamic spondylolithesis/instability	Comorbidities that increase the risk of falls		Minor worsening of neurological exam (e.g., loss of 1 point on mJOA/JOA)	No change in neurological exam but the patient subjectively feels worse			No change in neurological status but patient indicates accidental falls since the last consultation			Worsening identified by relatives/carers
13490841286	410967167	2022-06-08 19:46:11	2022-06-08 19:49:35					Orthopaedic Surgeon	Asia	4-5 years	>20						Electrophysiology examination			Rarely/Specific Cases		24 months						Flexion and extension X-ray										Presence of cervical deformity	Presence of dynamic spondylolithesis/instability			Minor worsening of neurological exam (e.g., loss of 1 point on mJOA/JOA)	No change in neurological exam but the patient subjectively feels worse	No change in neurological exam and the patient remains subjectively stable
13490835545	410967167	2022-06-08 19:38:17	2022-06-08 19:47:34					Orthopaedic Surgeon	North America	>10 years	11-20		Lateral and AP cervical X-ray	Flexion and extension X-ray						Sometimes/If Convenient	Yes	Initially close, and progressively longer intervals			Clinical severity assessment using mJOA, Nurick or other DCM specific measures												Presence of T2 hyperintensity of the spinal cord		Presence of dynamic spondylolithesis/instability	Comorbidities that increase the risk of falls			No change in neurological exam but the patient subjectively feels worse				The patient does not wish to have lifestyle restrictions (e.g., participation in contact sports)		Worsening identified by relatives/carers
13490831078	410967167	2022-06-08 19:34:38	2022-06-08 19:38:53					Orthopaedic Surgeon	North America	>10 years	>20		Lateral and AP cervical X-ray	Flexion and extension X-ray		Cervical CT scan				Rarely/Specific Cases	Yes	6 months		None of the above													Presence of T2 hyperintensity of the spinal cord					Minor worsening of neurological exam (e.g., loss of 1 point on mJOA/JOA)	No change in neurological exam but the patient subjectively feels worse		The patient remains impaired but has improved since the last follow-up	No change in neurological status but patient indicates accidental falls since the last consultation			Worsening identified by relatives/carers
13443300724	410967167	2022-04-12 22:42:50	2022-04-12 23:00:45					Neurosurgeon	Europe	6-10 years	6-10		Lateral and AP cervical X-ray	Flexion and extension X-ray						Rarely/Specific Cases	No																Presence of T2 hyperintensity of the spinal cord	Presence of cervical deformity	Presence of dynamic spondylolithesis/instability	Comorbidities that increase the risk of falls		Minor worsening of neurological exam (e.g., loss of 1 point on mJOA/JOA)					The patient does not wish to have lifestyle restrictions (e.g., participation in contact sports)
13422503864	410967167	2022-03-28 10:21:44	2022-03-28 10:28:20					Orthopaedic Surgeon	Asia	≤1 year	≤5		Lateral and AP cervical X-ray	Flexion and extension X-ray						Rarely/Specific Cases	Yes	3 months			Clinical severity assessment using mJOA, Nurick or other DCM specific measures	General health quality assessment (e.g., EQ5D, PROMIS, SF-36)													Presence of dynamic spondylolithesis/instability								The patient does not wish to have lifestyle restrictions (e.g., participation in contact sports)		Worsening identified by relatives/carers
13422449842	410967167	2022-03-28 09:28:21	2022-03-28 09:29:06					Orthopaedic Surgeon	Asia	4-5 years	≤5		Lateral and AP cervical X-ray	Flexion and extension X-ray		Cervical CT scan				Sometimes/If Convenient	Yes
13422294817	410967167	2022-03-28 05:56:55	2022-03-28 05:57:54					Orthopaedic Surgeon	Asia	≤1 year	≤5		Lateral and AP cervical X-ray			Cervical CT scan				Rarely/Specific Cases	No
13422292240	410967167	2022-03-28 05:51:20	2022-03-28 05:56:26					Orthopaedic Surgeon	Asia	>10 years	≤5		Lateral and AP cervical X-ray	Flexion and extension X-ray	Standing whole body X-ray	Cervical CT scan	Electrophysiology examination			Most of the time	Yes	3 months			Clinical severity assessment using mJOA, Nurick or other DCM specific measures							Standard MRI					Presence of T2 hyperintensity of the spinal cord		Presence of dynamic spondylolithesis/instability
13422264971	410967167	2022-03-28 05:00:27	2022-03-28 05:12:08					Orthopaedic Surgeon	Asia	>10 years	≤5		Lateral and AP cervical X-ray	Flexion and extension X-ray			Electrophysiology examination			Rarely/Specific Cases	No																	Presence of cervical deformity	Presence of dynamic spondylolithesis/instability							No change in neurological status but patient indicates accidental falls since the last consultation		Other comorbidities that increase the risk of falls (e.g., Parkinson’s disease)
13242607811	410646346	2022-01-06 14:36:56	2022-03-24 14:41:29					Orthopaedic Surgeon	Asia	6-10 years	6-10		Lateral and AP cervical X-ray	Flexion and extension X-ray						Rarely/Specific Cases	Yes	3 months			Clinical severity assessment using mJOA, Nurick or other DCM specific measures	General health quality assessment (e.g., EQ5D, PROMIS, SF-36)											Presence of T2 hyperintensity of the spinal cord	Presence of cervical deformity	Presence of dynamic spondylolithesis/instability	Comorbidities that increase the risk of falls		Minor worsening of neurological exam (e.g., loss of 1 point on mJOA/JOA)	No change in neurological exam but the patient subjectively feels worse			No change in neurological status but patient indicates accidental falls since the last consultation		Other comorbidities that increase the risk of falls (e.g., Parkinson’s disease)	Worsening identified by relatives/carers
13345799677	413968310	2022-02-21 05:44:38	2022-02-21 05:46:32					Academic/Researcher	Oceania	>10 years	≤5					Cervical CT scan				Rarely/Specific Cases	No
13344537964	413968310	2022-02-20 09:34:31	2022-02-20 09:35:24					Neurosurgeon	Oceania	2-3 years	≤5			Flexion and extension X-ray		Cervical CT scan				Rarely/Specific Cases	No
13344159177	413968310	2022-02-19 23:41:01	2022-02-19 23:56:38					Neurosurgeon	Oceania	2-3 years	6-10			Flexion and extension X-ray						Rarely/Specific Cases	Yes	6 months						Flexion and extension X-ray				Standard MRI					Presence of T2 hyperintensity of the spinal cord	Presence of cervical deformity	Presence of dynamic spondylolithesis/instability	Comorbidities that increase the risk of falls		Minor worsening of neurological exam (e.g., loss of 1 point on mJOA/JOA)	No change in neurological exam but the patient subjectively feels worse			No change in neurological status but patient indicates accidental falls since the last consultation		Other comorbidities that increase the risk of falls (e.g., Parkinson’s disease)
13343936833	413968310	2022-02-19 19:43:37	2022-02-19 19:51:53					Neurosurgeon	Oceania	4-5 years	≤5		Lateral and AP cervical X-ray	Flexion and extension X-ray		Cervical CT scan				Sometimes/If Convenient	Yes	Initially close, and progressively longer intervals			Clinical severity assessment using mJOA, Nurick or other DCM specific measures												Presence of T2 hyperintensity of the spinal cord						No change in neurological exam but the patient subjectively feels worse				The patient does not wish to have lifestyle restrictions (e.g., participation in contact sports)	Other comorbidities that increase the risk of falls (e.g., Parkinson’s disease)
13343110349	413968310	2022-02-19 06:28:16	2022-02-19 06:33:16					Neurosurgeon	Oceania	≤1 year	6-10			Flexion and extension X-ray						Rarely/Specific Cases	No																Presence of T2 hyperintensity of the spinal cord		Presence of dynamic spondylolithesis/instability	Comorbidities that increase the risk of falls		Minor worsening of neurological exam (e.g., loss of 1 point on mJOA/JOA)				No change in neurological status but patient indicates accidental falls since the last consultation		Other comorbidities that increase the risk of falls (e.g., Parkinson’s disease)	Worsening identified by relatives/carers
13343015139	413968310	2022-02-19 04:32:44	2022-02-19 04:38:24					Orthopaedic Surgeon	Oceania	>10 years	≤5		Lateral and AP cervical X-ray	Flexion and extension X-ray		Cervical CT scan				Sometimes/If Convenient	Yes	Initially close, and progressively longer intervals										Standard MRI					Presence of T2 hyperintensity of the spinal cord		Presence of dynamic spondylolithesis/instability	Comorbidities that increase the risk of falls							The patient does not wish to have lifestyle restrictions (e.g., participation in contact sports)	Other comorbidities that increase the risk of falls (e.g., Parkinson’s disease)	Worsening identified by relatives/carers
13342632571	413968310	2022-02-18 23:12:22	2022-02-18 23:33:11					Neurosurgeon	Oceania	6-10 years	6-10			Flexion and extension X-ray		Cervical CT scan				Rarely/Specific Cases	Yes	Initially close, and progressively longer intervals			Clinical severity assessment using mJOA, Nurick or other DCM specific measures							Standard MRI							Presence of dynamic spondylolithesis/instability	Comorbidities that increase the risk of falls		Minor worsening of neurological exam (e.g., loss of 1 point on mJOA/JOA)	No change in neurological exam but the patient subjectively feels worse						Worsening identified by relatives/carers
13342648552	413968310	2022-02-18 23:26:20	2022-02-18 23:31:05					Academic/Researcher	Oceania	2-3 years	6-10					Cervical CT scan				Rarely/Specific Cases	Yes	Initially close, and progressively longer intervals													Post-operative imaging only if clinically indicated		Presence of T2 hyperintensity of the spinal cord		Presence of dynamic spondylolithesis/instability	Comorbidities that increase the risk of falls		Minor worsening of neurological exam (e.g., loss of 1 point on mJOA/JOA)	No change in neurological exam but the patient subjectively feels worse			No change in neurological status but patient indicates accidental falls since the last consultation	The patient does not wish to have lifestyle restrictions (e.g., participation in contact sports)	Other comorbidities that increase the risk of falls (e.g., Parkinson’s disease)
13342625742	413968310	2022-02-18 23:11:38	2022-02-18 23:17:01					Neurosurgeon	Oceania	2-3 years	6-10					Cervical CT scan				Rarely/Specific Cases	Yes	Initially close, and progressively longer intervals			Clinical severity assessment using mJOA, Nurick or other DCM specific measures							Standard MRI					Presence of T2 hyperintensity of the spinal cord		Presence of dynamic spondylolithesis/instability	Comorbidities that increase the risk of falls		Minor worsening of neurological exam (e.g., loss of 1 point on mJOA/JOA)	No change in neurological exam but the patient subjectively feels worse				The patient does not wish to have lifestyle restrictions (e.g., participation in contact sports)
13342284390	413968310	2022-02-18 20:27:17	2022-02-18 20:32:07					Neurosurgeon	Oceania	>10 years	≤5	None of the above								Rarely/Specific Cases	Yes	6 months		None of the above													Presence of T2 hyperintensity of the spinal cord		Presence of dynamic spondylolithesis/instability				No change in neurological exam but the patient subjectively feels worse						Worsening identified by relatives/carers
13342111056	413968310	2022-02-18 19:08:45	2022-02-18 19:18:54					Neurosurgeon	Oceania	>10 years	6-10					Cervical CT scan	Electrophysiology examination			Most of the time	Yes	Initially close, and progressively longer intervals			Clinical severity assessment using mJOA, Nurick or other DCM specific measures							Standard MRI					Presence of T2 hyperintensity of the spinal cord		Presence of dynamic spondylolithesis/instability	Comorbidities that increase the risk of falls						No change in neurological status but patient indicates accidental falls since the last consultation	The patient does not wish to have lifestyle restrictions (e.g., participation in contact sports)	Other comorbidities that increase the risk of falls (e.g., Parkinson’s disease)	Worsening identified by relatives/carers
13326883581	410646346	2022-02-12 21:04:29	2022-02-12 21:14:31					Neurosurgeon	Europe	6-10 years	≤5					Cervical CT scan	Electrophysiology examination	Flexion and Extension MRI		Most of the time	No																Presence of T2 hyperintensity of the spinal cord		Presence of dynamic spondylolithesis/instability			Minor worsening of neurological exam (e.g., loss of 1 point on mJOA/JOA)							Worsening identified by relatives/carers
13307237817	410646346	2022-02-04 08:54:24	2022-02-05 13:28:07					Orthopaedic Surgeon	Asia	>10 years	≤5		Lateral and AP cervical X-ray	Flexion and extension X-ray						Sometimes/If Convenient	Yes	Depends on the severity (mild, moderate, severe)			Clinical severity assessment using mJOA, Nurick or other DCM specific measures												Presence of T2 hyperintensity of the spinal cord		Presence of dynamic spondylolithesis/instability			Minor worsening of neurological exam (e.g., loss of 1 point on mJOA/JOA)	No change in neurological exam but the patient subjectively feels worse					Other comorbidities that increase the risk of falls (e.g., Parkinson’s disease)
13299381321	410967167	2022-02-01 09:38:21	2022-02-01 09:51:35					Orthopaedic Surgeon	Asia	6-10 years	6-10		Lateral and AP cervical X-ray	Flexion and extension X-ray		Cervical CT scan				Sometimes/If Convenient	Yes	6 months			Clinical severity assessment using mJOA, Nurick or other DCM specific measures												Presence of T2 hyperintensity of the spinal cord		Presence of dynamic spondylolithesis/instability			Minor worsening of neurological exam (e.g., loss of 1 point on mJOA/JOA)
13298713204	410646346	2022-01-31 23:44:12	2022-01-31 23:46:58					Orthopaedic Surgeon	Europe	4-5 years	≤5		Lateral and AP cervical X-ray	Flexion and extension X-ray	Standing whole body X-ray	Cervical CT scan	Electrophysiology examination		Mri	Always	Yes	6 months			Clinical severity assessment using mJOA, Nurick or other DCM specific measures		Lateral and AP cervical X-ray	Flexion and extension X-ray	Standing whole body X-ray	Cervical CT scan	Electrophysiology examination	Standard MRI
13298416744	410646346	2022-01-31 21:15:28	2022-01-31 21:28:35					Orthopaedic Surgeon	Latin/South America	6-10 years	≤5		Lateral and AP cervical X-ray	Flexion and extension X-ray						Rarely/Specific Cases	Yes	6 months		None of the above															Presence of dynamic spondylolithesis/instability			Minor worsening of neurological exam (e.g., loss of 1 point on mJOA/JOA)	No change in neurological exam but the patient subjectively feels worse				The patient does not wish to have lifestyle restrictions (e.g., participation in contact sports)		Worsening identified by relatives/carers
13295219468	410646346	2022-01-30 01:07:40	2022-01-30 01:12:01					Academic/Researcher	Latin/South America	>10 years	≤5					Cervical CT scan				Rarely/Specific Cases	No																	Presence of cervical deformity						No change in neurological exam and the patient remains subjectively stable
13291699253	410646346	2022-01-28 08:08:13	2022-01-28 08:13:06					Orthopaedic Surgeon	Middle East	>10 years	≤5		Lateral and AP cervical X-ray	Flexion and extension X-ray		Cervical CT scan				Most of the time	Yes	6 months			Clinical severity assessment using mJOA, Nurick or other DCM specific measures							Standard MRI					Presence of T2 hyperintensity of the spinal cord		Presence of dynamic spondylolithesis/instability										Worsening identified by relatives/carers
13290177726	410967167	2022-01-27 19:16:36	2022-01-27 19:36:15					Orthopaedic Surgeon	Africa	>10 years	11-20		Lateral and AP cervical X-ray	Flexion and extension X-ray		Cervical CT scan				Rarely/Specific Cases	No																		Presence of dynamic spondylolithesis/instability							No change in neurological status but patient indicates accidental falls since the last consultation
13289522247	410646346	2022-01-27 15:20:57	2022-01-27 15:26:56					Orthopaedic Surgeon	Asia	2-3 years	≤5		Lateral and AP cervical X-ray	Flexion and extension X-ray				Flexion and Extension MRI		Rarely/Specific Cases	Yes	6 months			Clinical severity assessment using mJOA, Nurick or other DCM specific measures												Presence of T2 hyperintensity of the spinal cord			Comorbidities that increase the risk of falls		Minor worsening of neurological exam (e.g., loss of 1 point on mJOA/JOA)				No change in neurological status but patient indicates accidental falls since the last consultation
13279630930	410967167	2022-01-23 23:23:20	2022-01-23 23:25:06					Orthopaedic Surgeon	Middle East	2-3 years	≤5		Lateral and AP cervical X-ray	Flexion and extension X-ray		Cervical CT scan				Rarely/Specific Cases	Yes	3 months			Clinical severity assessment using mJOA, Nurick or other DCM specific measures
13279403371	410646346	2022-01-23 20:03:33	2022-01-23 20:06:30					Neurosurgeon	Europe	>10 years	≤5		Lateral and AP cervical X-ray	Flexion and extension X-ray		Cervical CT scan	Electrophysiology examination			Sometimes/If Convenient	Yes	6 months		None of the above
13279030597	410646346	2022-01-23 13:11:21	2022-01-23 13:33:25					Orthopaedic Surgeon	Europe	6-10 years	11-20		Lateral and AP cervical X-ray	Flexion and extension X-ray		Cervical CT scan				Rarely/Specific Cases	Yes	Depends on the severity (mild, moderate, severe)					Lateral and AP cervical X-ray					Standard MRI					Presence of T2 hyperintensity of the spinal cord		Presence of dynamic spondylolithesis/instability	Comorbidities that increase the risk of falls		Minor worsening of neurological exam (e.g., loss of 1 point on mJOA/JOA)	No change in neurological exam but the patient subjectively feels worse			No change in neurological status but patient indicates accidental falls since the last consultation
13275171346	410646346	2022-01-21 04:59:57	2022-01-21 05:15:30					Orthopaedic Surgeon	Asia	6-10 years	≤5		Lateral and AP cervical X-ray	Flexion and extension X-ray			Electrophysiology examination			Rarely/Specific Cases	Yes	6 months			Clinical severity assessment using mJOA, Nurick or other DCM specific measures		Lateral and AP cervical X-ray	Flexion and extension X-ray			Electrophysiology examination	Standard MRI					Presence of T2 hyperintensity of the spinal cord	Presence of cervical deformity	Presence of dynamic spondylolithesis/instability	Comorbidities that increase the risk of falls							The patient does not wish to have lifestyle restrictions (e.g., participation in contact sports)		Worsening identified by relatives/carers
13274740789	410646346	2022-01-20 23:54:51	2022-01-21 00:14:31					Orthopaedic Surgeon	Latin/South America	6-10 years	≤5		Lateral and AP cervical X-ray	Flexion and extension X-ray		Cervical CT scan				Rarely/Specific Cases	Yes	3 months			Clinical severity assessment using mJOA, Nurick or other DCM specific measures												Presence of T2 hyperintensity of the spinal cord		Presence of dynamic spondylolithesis/instability	Comorbidities that increase the risk of falls			No change in neurological exam but the patient subjectively feels worse				The patient does not wish to have lifestyle restrictions (e.g., participation in contact sports)	Other comorbidities that increase the risk of falls (e.g., Parkinson’s disease)	Worsening identified by relatives/carers
13274725036	410646346	2022-01-20 23:56:12	2022-01-21 00:02:27					Neurosurgeon	North America	4-5 years	≤5		Lateral and AP cervical X-ray	Flexion and extension X-ray						Rarely/Specific Cases	Yes	Initially close, and progressively longer intervals					Lateral and AP cervical X-ray	Flexion and extension X-ray									Presence of T2 hyperintensity of the spinal cord		Presence of dynamic spondylolithesis/instability			Minor worsening of neurological exam (e.g., loss of 1 point on mJOA/JOA)	No change in neurological exam but the patient subjectively feels worse			No change in neurological status but patient indicates accidental falls since the last consultation			Worsening identified by relatives/carers
13274555066	410646346	2022-01-20 22:40:21	2022-01-20 22:52:20					Orthopaedic Surgeon	Middle East	2-3 years	6-10			Flexion and extension X-ray		Cervical CT scan	Electrophysiology examination	Flexion and Extension MRI		Most of the time	Yes	6 months									Electrophysiology examination	Standard MRI			The history and physical exam dictate the investigation needed		Presence of T2 hyperintensity of the spinal cord		Presence of dynamic spondylolithesis/instability				No change in neurological exam but the patient subjectively feels worse			No change in neurological status but patient indicates accidental falls since the last consultation			Worsening identified by relatives/carers
13274337297	410646346	2022-01-20 21:06:02	2022-01-20 21:10:01					Orthopaedic Surgeon	Europe	>10 years	≤5		Lateral and AP cervical X-ray				Electrophysiology examination			Sometimes/If Convenient	No																Presence of T2 hyperintensity of the spinal cord		Presence of dynamic spondylolithesis/instability			Minor worsening of neurological exam (e.g., loss of 1 point on mJOA/JOA)				No change in neurological status but patient indicates accidental falls since the last consultation	The patient does not wish to have lifestyle restrictions (e.g., participation in contact sports)
13274117203	410646346	2022-01-20 19:33:06	2022-01-20 19:42:12					Orthopaedic Surgeon	Europe	≤1 year	≤5		Lateral and AP cervical X-ray			Cervical CT scan				Most of the time	Yes	3 months				General health quality assessment (e.g., EQ5D, PROMIS, SF-36)											Presence of T2 hyperintensity of the spinal cord		Presence of dynamic spondylolithesis/instability				No change in neurological exam but the patient subjectively feels worse			No change in neurological status but patient indicates accidental falls since the last consultation			Worsening identified by relatives/carers
13273972271	410646346	2022-01-20 18:33:39	2022-01-20 18:40:04					Orthopaedic Surgeon	Asia	>10 years	6-10		Lateral and AP cervical X-ray	Flexion and extension X-ray	Standing whole body X-ray	Cervical CT scan		Flexion and Extension MRI		Rarely/Specific Cases	Yes	6 months			Clinical severity assessment using mJOA, Nurick or other DCM specific measures												Presence of T2 hyperintensity of the spinal cord		Presence of dynamic spondylolithesis/instability				No change in neurological exam but the patient subjectively feels worse			No change in neurological status but patient indicates accidental falls since the last consultation	The patient does not wish to have lifestyle restrictions (e.g., participation in contact sports)		Worsening identified by relatives/carers
13273617846	410646346	2022-01-20 16:22:10	2022-01-20 16:27:15					Orthopaedic Surgeon	North America	>10 years	11-20		Lateral and AP cervical X-ray	Flexion and extension X-ray						Rarely/Specific Cases	Yes	6 months		None of the above													Presence of T2 hyperintensity of the spinal cord						No change in neurological exam but the patient subjectively feels worse			No change in neurological status but patient indicates accidental falls since the last consultation	The patient does not wish to have lifestyle restrictions (e.g., participation in contact sports)		Worsening identified by relatives/carers
13273520739	410646346	2022-01-20 15:49:17	2022-01-20 15:57:02					Orthopaedic Surgeon	Africa	≤1 year	≤5		Lateral and AP cervical X-ray	Flexion and extension X-ray						Rarely/Specific Cases	Yes	3 months					Lateral and AP cervical X-ray	Flexion and extension X-ray										Presence of cervical deformity	Presence of dynamic spondylolithesis/instability
13273467376	410646346	2022-01-20 15:29:42	2022-01-20 15:37:45					Neurosurgeon	Middle East	>10 years	6-10		Lateral and AP cervical X-ray			Cervical CT scan				Sometimes/If Convenient	Yes	3 months			Clinical severity assessment using mJOA, Nurick or other DCM specific measures	General health quality assessment (e.g., EQ5D, PROMIS, SF-36)						Standard MRI					Presence of T2 hyperintensity of the spinal cord	Presence of cervical deformity	Presence of dynamic spondylolithesis/instability
13273458840	410646346	2022-01-20 15:26:40	2022-01-20 15:33:03					Orthopaedic Surgeon	Asia	4-5 years	6-10			Flexion and extension X-ray			Electrophysiology examination			Most of the time	Yes	6 months		None of the above													Presence of T2 hyperintensity of the spinal cord		Presence of dynamic spondylolithesis/instability
13273401460	410646346	2022-01-20 15:05:51	2022-01-20 15:07:40					Neurosurgeon	Africa	4-5 years	6-10		Lateral and AP cervical X-ray	Flexion and extension X-ray		Cervical CT scan				Rarely/Specific Cases	Yes	3 months			Clinical severity assessment using mJOA, Nurick or other DCM specific measures
13272863056	410967167	2022-01-20 10:47:12	2022-01-20 10:54:55					Orthopaedic Surgeon	Europe	4-5 years	6-10					Cervical CT scan				Rarely/Specific Cases	Yes	6 months			Clinical severity assessment using mJOA, Nurick or other DCM specific measures												Presence of T2 hyperintensity of the spinal cord		Presence of dynamic spondylolithesis/instability	Comorbidities that increase the risk of falls			No change in neurological exam but the patient subjectively feels worse			No change in neurological status but patient indicates accidental falls since the last consultation		Other comorbidities that increase the risk of falls (e.g., Parkinson’s disease)	Worsening identified by relatives/carers
13265962854	410646346	2022-01-17 19:34:40	2022-01-17 19:41:48					Neurosurgeon	Europe	>10 years	11-20		Lateral and AP cervical X-ray	Flexion and extension X-ray	Standing whole body X-ray	Cervical CT scan				Rarely/Specific Cases	Yes	6 months			Clinical severity assessment using mJOA, Nurick or other DCM specific measures							Standard MRI					Presence of T2 hyperintensity of the spinal cord		Presence of dynamic spondylolithesis/instability	Comorbidities that increase the risk of falls		Minor worsening of neurological exam (e.g., loss of 1 point on mJOA/JOA)	No change in neurological exam but the patient subjectively feels worse			No change in neurological status but patient indicates accidental falls since the last consultation		Other comorbidities that increase the risk of falls (e.g., Parkinson’s disease)	Worsening identified by relatives/carers
13257965352	410646346	2022-01-13 15:19:20	2022-01-17 10:06:34					Orthopaedic Surgeon	Latin/South America	4-5 years	6-10		Lateral and AP cervical X-ray	Flexion and extension X-ray	Standing whole body X-ray	Cervical CT scan	Electrophysiology examination			Most of the time	Yes	6 months			Clinical severity assessment using mJOA, Nurick or other DCM specific measures		Lateral and AP cervical X-ray	Flexion and extension X-ray	Standing whole body X-ray	Cervical CT scan	Electrophysiology examination	Standard MRI				None of the above
13264751401	410646346	2022-01-17 09:36:17	2022-01-17 09:42:52					Orthopaedic Surgeon	Asia	4-5 years	≤5		Lateral and AP cervical X-ray							Sometimes/If Convenient	No																	Presence of cervical deformity	Presence of dynamic spondylolithesis/instability
13263659116	410967167	2022-01-16 17:11:58	2022-01-16 17:16:34					Neurosurgeon	North America	6-10 years	11-20		Lateral and AP cervical X-ray	Flexion and extension X-ray		Cervical CT scan				Rarely/Specific Cases	Yes	Depends on the severity (mild, moderate, severe)			Clinical severity assessment using mJOA, Nurick or other DCM specific measures												Presence of T2 hyperintensity of the spinal cord					Minor worsening of neurological exam (e.g., loss of 1 point on mJOA/JOA)	No change in neurological exam but the patient subjectively feels worse
13263235804	410646346	2022-01-16 09:23:48	2022-01-16 09:34:25					Orthopaedic Surgeon	Europe	6-10 years	6-10	None of the above								Rarely/Specific Cases	Yes	6 months			Clinical severity assessment using mJOA, Nurick or other DCM specific measures															Comorbidities that increase the risk of falls						No change in neurological status but patient indicates accidental falls since the last consultation		Other comorbidities that increase the risk of falls (e.g., Parkinson’s disease)
13263075286	410646346	2022-01-16 04:51:44	2022-01-16 04:53:46					Orthopaedic Surgeon	Asia	2-3 years	6-10		Lateral and AP cervical X-ray	Flexion and extension X-ray						Rarely/Specific Cases	No																		Presence of dynamic spondylolithesis/instability			Minor worsening of neurological exam (e.g., loss of 1 point on mJOA/JOA)	No change in neurological exam but the patient subjectively feels worse					Other comorbidities that increase the risk of falls (e.g., Parkinson’s disease)
13262924388	410646346	2022-01-16 00:31:49	2022-01-16 00:37:09					Orthopaedic Surgeon	Europe	6-10 years	11-20		Lateral and AP cervical X-ray	Flexion and extension X-ray						Sometimes/If Convenient	Yes	Depends on the severity (mild, moderate, severe)			Clinical severity assessment using mJOA, Nurick or other DCM specific measures		Lateral and AP cervical X-ray										Presence of T2 hyperintensity of the spinal cord		Presence of dynamic spondylolithesis/instability			Minor worsening of neurological exam (e.g., loss of 1 point on mJOA/JOA)
13262745978	410646346	2022-01-15 20:50:32	2022-01-15 20:51:46					Orthopaedic Surgeon	Europe	2-3 years	6-10					Cervical CT scan				Rarely/Specific Cases	Yes	3 months					Lateral and AP cervical X-ray
13262561365	410646346	2022-01-15 17:33:19	2022-01-15 17:45:27					Orthopaedic Surgeon	Asia	>10 years	11-20		Lateral and AP cervical X-ray		Standing whole body X-ray	Cervical CT scan				Rarely/Specific Cases	Yes	3 months			Clinical severity assessment using mJOA, Nurick or other DCM specific measures												Presence of T2 hyperintensity of the spinal cord	Presence of cervical deformity				Minor worsening of neurological exam (e.g., loss of 1 point on mJOA/JOA)	No change in neurological exam but the patient subjectively feels worse
13262555080	410646346	2022-01-15 17:29:27	2022-01-15 17:35:07					Orthopaedic Surgeon	Asia	>10 years	6-10		Lateral and AP cervical X-ray	Flexion and extension X-ray						Rarely/Specific Cases	No																		Presence of dynamic spondylolithesis/instability										Worsening identified by relatives/carers
13262531063	410646346	2022-01-15 17:07:31	2022-01-15 17:21:39					Orthopaedic Surgeon	Asia	≤1 year	≤5		Lateral and AP cervical X-ray	Flexion and extension X-ray		Cervical CT scan	Electrophysiology examination			Always	No																Presence of T2 hyperintensity of the spinal cord	Presence of cervical deformity	Presence of dynamic spondylolithesis/instability			Minor worsening of neurological exam (e.g., loss of 1 point on mJOA/JOA)	No change in neurological exam but the patient subjectively feels worse			No change in neurological status but patient indicates accidental falls since the last consultation			Worsening identified by relatives/carers
13261387982	410646346	2022-01-14 22:16:55	2022-01-15 00:31:25					Orthopaedic Surgeon	Europe	6-10 years	6-10			Flexion and extension X-ray		Cervical CT scan				Sometimes/If Convenient	Yes	6 months			Clinical severity assessment using mJOA, Nurick or other DCM specific measures												Presence of T2 hyperintensity of the spinal cord	Presence of cervical deformity	Presence of dynamic spondylolithesis/instability	Comorbidities that increase the risk of falls			No change in neurological exam but the patient subjectively feels worse			No change in neurological status but patient indicates accidental falls since the last consultation		Other comorbidities that increase the risk of falls (e.g., Parkinson’s disease)	Worsening identified by relatives/carers
13261420418	410967167	2022-01-14 22:38:10	2022-01-14 22:44:17					Orthopaedic Surgeon	North America	4-5 years	6-10		Lateral and AP cervical X-ray	Flexion and extension X-ray						Rarely/Specific Cases	Yes	Initially close, and progressively longer intervals			Clinical severity assessment using mJOA, Nurick or other DCM specific measures		Lateral and AP cervical X-ray												Presence of dynamic spondylolithesis/instability	Comorbidities that increase the risk of falls			No change in neurological exam but the patient subjectively feels worse			No change in neurological status but patient indicates accidental falls since the last consultation		Other comorbidities that increase the risk of falls (e.g., Parkinson’s disease)
13261312640	410967167	2022-01-14 21:38:09	2022-01-14 21:42:58					Neurosurgeon	North America	6-10 years	6-10	None of the above								Rarely/Specific Cases	Yes	3 months			Clinical severity assessment using mJOA, Nurick or other DCM specific measures												Presence of T2 hyperintensity of the spinal cord	Presence of cervical deformity	Presence of dynamic spondylolithesis/instability	Comorbidities that increase the risk of falls						No change in neurological status but patient indicates accidental falls since the last consultation	The patient does not wish to have lifestyle restrictions (e.g., participation in contact sports)	Other comorbidities that increase the risk of falls (e.g., Parkinson’s disease)	Worsening identified by relatives/carers
13261255060	410646346	2022-01-14 21:05:47	2022-01-14 21:42:06					Orthopaedic Surgeon	Latin/South America	>10 years	6-10			Flexion and extension X-ray						Most of the time	Yes	6 months			Clinical severity assessment using mJOA, Nurick or other DCM specific measures														Presence of dynamic spondylolithesis/instability			Minor worsening of neurological exam (e.g., loss of 1 point on mJOA/JOA)
13260637137	410646346	2022-01-14 16:16:57	2022-01-14 16:41:27					Neurosurgeon	Latin/South America	>10 years	6-10		Lateral and AP cervical X-ray		Standing whole body X-ray		Electrophysiology examination			Most of the time	Yes	3 months			Clinical severity assessment using mJOA, Nurick or other DCM specific measures	General health quality assessment (e.g., EQ5D, PROMIS, SF-36)											Presence of T2 hyperintensity of the spinal cord		Presence of dynamic spondylolithesis/instability										Worsening identified by relatives/carers
13260022102	410646346	2022-01-14 11:45:18	2022-01-14 11:54:58					Orthopaedic Surgeon	North America	>10 years	6-10		Lateral and AP cervical X-ray	Flexion and extension X-ray		Cervical CT scan	Electrophysiology examination			Sometimes/If Convenient	No																Presence of T2 hyperintensity of the spinal cord		Presence of dynamic spondylolithesis/instability	Comorbidities that increase the risk of falls			No change in neurological exam but the patient subjectively feels worse				The patient does not wish to have lifestyle restrictions (e.g., participation in contact sports)	Other comorbidities that increase the risk of falls (e.g., Parkinson’s disease)	Worsening identified by relatives/carers
13259757400	410646346	2022-01-14 08:30:14	2022-01-14 08:38:33					Orthopaedic Surgeon	Asia	4-5 years	≤5		Lateral and AP cervical X-ray	Flexion and extension X-ray						Rarely/Specific Cases	Yes	6 months			Clinical severity assessment using mJOA, Nurick or other DCM specific measures												Presence of T2 hyperintensity of the spinal cord		Presence of dynamic spondylolithesis/instability				No change in neurological exam but the patient subjectively feels worse			No change in neurological status but patient indicates accidental falls since the last consultation			Worsening identified by relatives/carers
13259466804	410646346	2022-01-14 03:22:23	2022-01-14 03:23:49					Orthopaedic Surgeon	Asia	2-3 years	6-10		Lateral and AP cervical X-ray							Rarely/Specific Cases	No
13259447347	410646346	2022-01-14 03:06:05	2022-01-14 03:09:29					Neurosurgeon	Asia	4-5 years	>20		Lateral and AP cervical X-ray	Flexion and extension X-ray						Rarely/Specific Cases	Yes	3 months				General health quality assessment (e.g., EQ5D, PROMIS, SF-36)										None of the above						Minor worsening of neurological exam (e.g., loss of 1 point on mJOA/JOA)
13259437845	410646346	2022-01-14 02:58:09	2022-01-14 03:04:13					Orthopaedic Surgeon	Asia	2-3 years	≤5		Lateral and AP cervical X-ray	Flexion and extension X-ray						Rarely/Specific Cases	Yes	Initially close, and progressively longer intervals					Lateral and AP cervical X-ray	Flexion and extension X-ray											Presence of dynamic spondylolithesis/instability	Comorbidities that increase the risk of falls						No change in neurological status but patient indicates accidental falls since the last consultation	The patient does not wish to have lifestyle restrictions (e.g., participation in contact sports)	Other comorbidities that increase the risk of falls (e.g., Parkinson’s disease)
13259363672	410646346	2022-01-14 01:58:34	2022-01-14 02:00:55					Orthopaedic Surgeon	Asia	2-3 years	6-10		Lateral and AP cervical X-ray		Standing whole body X-ray					Rarely/Specific Cases	No
13259254411	410646346	2022-01-14 00:42:14	2022-01-14 00:44:04					Orthopaedic Surgeon	Asia	≤1 year	≤5		Lateral and AP cervical X-ray							Rarely/Specific Cases	No
13258952133	410967167	2022-01-13 22:16:10	2022-01-13 22:17:55					Neurosurgeon	North America	6-10 years	11-20		Lateral and AP cervical X-ray	Flexion and extension X-ray	Standing whole body X-ray					Rarely/Specific Cases	Yes
13258839685	410967167	2022-01-13 21:24:40	2022-01-13 21:28:47					Orthopaedic Surgeon	North America	6-10 years	≤5		Lateral and AP cervical X-ray	Flexion and extension X-ray		Cervical CT scan				Sometimes/If Convenient	Yes	6 months			Clinical severity assessment using mJOA, Nurick or other DCM specific measures	General health quality assessment (e.g., EQ5D, PROMIS, SF-36)											Presence of T2 hyperintensity of the spinal cord						No change in neurological exam but the patient subjectively feels worse			No change in neurological status but patient indicates accidental falls since the last consultation			Worsening identified by relatives/carers
13258659594	410967167	2022-01-13 20:01:41	2022-01-13 20:05:28					Neurosurgeon	North America	>10 years	6-10		Lateral and AP cervical X-ray	Flexion and extension X-ray						Rarely/Specific Cases	Yes	Depends on the severity (mild, moderate, severe)			Clinical severity assessment using mJOA, Nurick or other DCM specific measures	General health quality assessment (e.g., EQ5D, PROMIS, SF-36)	Lateral and AP cervical X-ray	Flexion and extension X-ray									Presence of T2 hyperintensity of the spinal cord		Presence of dynamic spondylolithesis/instability	Comorbidities that increase the risk of falls		Minor worsening of neurological exam (e.g., loss of 1 point on mJOA/JOA)				No change in neurological status but patient indicates accidental falls since the last consultation	The patient does not wish to have lifestyle restrictions (e.g., participation in contact sports)	Other comorbidities that increase the risk of falls (e.g., Parkinson’s disease)	Worsening identified by relatives/carers
13258565358	410967167	2022-01-13 19:19:38	2022-01-13 19:25:58					Neurosurgeon	Europe	4-5 years	≤5		Lateral and AP cervical X-ray	Flexion and extension X-ray		Cervical CT scan				Rarely/Specific Cases	No																Presence of T2 hyperintensity of the spinal cord	Presence of cervical deformity	Presence of dynamic spondylolithesis/instability	Comorbidities that increase the risk of falls		Minor worsening of neurological exam (e.g., loss of 1 point on mJOA/JOA)				No change in neurological status but patient indicates accidental falls since the last consultation		Other comorbidities that increase the risk of falls (e.g., Parkinson’s disease)
13258455132	410646346	2022-01-13 18:33:56	2022-01-13 18:58:06					Orthopaedic Surgeon	Asia	≤1 year	≤5		Lateral and AP cervical X-ray	Flexion and extension X-ray						Rarely/Specific Cases	Yes	3 months			Clinical severity assessment using mJOA, Nurick or other DCM specific measures		Lateral and AP cervical X-ray	Flexion and extension X-ray									Presence of T2 hyperintensity of the spinal cord	Presence of cervical deformity	Presence of dynamic spondylolithesis/instability
13258466265	410967167	2022-01-13 18:40:45	2022-01-13 18:47:29					Neurosurgeon	North America	6-10 years	6-10		Lateral and AP cervical X-ray	Flexion and extension X-ray		Cervical CT scan				Rarely/Specific Cases	Yes	6 months			Clinical severity assessment using mJOA, Nurick or other DCM specific measures			Flexion and extension X-ray				Standard MRI					Presence of T2 hyperintensity of the spinal cord	Presence of cervical deformity	Presence of dynamic spondylolithesis/instability	Comorbidities that increase the risk of falls		Minor worsening of neurological exam (e.g., loss of 1 point on mJOA/JOA)	No change in neurological exam but the patient subjectively feels worse			No change in neurological status but patient indicates accidental falls since the last consultation			Worsening identified by relatives/carers
13258315590	410967167	2022-01-13 17:39:16	2022-01-13 17:47:05					Neurosurgeon	North America	>10 years	6-10		Lateral and AP cervical X-ray	Flexion and extension X-ray						Rarely/Specific Cases	Yes	3 months			Clinical severity assessment using mJOA, Nurick or other DCM specific measures	General health quality assessment (e.g., EQ5D, PROMIS, SF-36)											Presence of T2 hyperintensity of the spinal cord	Presence of cervical deformity	Presence of dynamic spondylolithesis/instability	Comorbidities that increase the risk of falls		Minor worsening of neurological exam (e.g., loss of 1 point on mJOA/JOA)	No change in neurological exam but the patient subjectively feels worse	No change in neurological exam and the patient remains subjectively stable	The patient remains impaired but has improved since the last follow-up	No change in neurological status but patient indicates accidental falls since the last consultation	The patient does not wish to have lifestyle restrictions (e.g., participation in contact sports)	Other comorbidities that increase the risk of falls (e.g., Parkinson’s disease)	Worsening identified by relatives/carers
13258315104	410646346	2022-01-13 17:38:36	2022-01-13 17:40:20					Orthopaedic Surgeon	Asia	2-3 years	>20		Lateral and AP cervical X-ray							Rarely/Specific Cases	Yes	3 months		None of the above
13258303228	410646346	2022-01-13 17:32:09	2022-01-13 17:35:21					Orthopaedic Surgeon	Asia	6-10 years	≤5		Lateral and AP cervical X-ray							Rarely/Specific Cases	No
13258282215	410967167	2022-01-13 17:25:01	2022-01-13 17:34:11					Orthopaedic Surgeon	North America	6-10 years	6-10		Lateral and AP cervical X-ray	Flexion and extension X-ray					history and physical exam	Rarely/Specific Cases	Yes	Initially close, and progressively longer intervals		None of the above													Presence of T2 hyperintensity of the spinal cord					Minor worsening of neurological exam (e.g., loss of 1 point on mJOA/JOA)	No change in neurological exam but the patient subjectively feels worse				The patient does not wish to have lifestyle restrictions (e.g., participation in contact sports)		Worsening identified by relatives/carers
13258278238	410967167	2022-01-13 17:23:46	2022-01-13 17:28:17					Orthopaedic Surgeon	North America	2-3 years	≤5		Lateral and AP cervical X-ray	Flexion and extension X-ray						Rarely/Specific Cases	Yes	6 months			Clinical severity assessment using mJOA, Nurick or other DCM specific measures	General health quality assessment (e.g., EQ5D, PROMIS, SF-36)	Lateral and AP cervical X-ray	Flexion and extension X-ray				Standard MRI					Presence of T2 hyperintensity of the spinal cord	Presence of cervical deformity	Presence of dynamic spondylolithesis/instability	Comorbidities that increase the risk of falls		Minor worsening of neurological exam (e.g., loss of 1 point on mJOA/JOA)	No change in neurological exam but the patient subjectively feels worse			No change in neurological status but patient indicates accidental falls since the last consultation		Other comorbidities that increase the risk of falls (e.g., Parkinson’s disease)	Worsening identified by relatives/carers
13258246066	410646346	2022-01-13 17:09:16	2022-01-13 17:21:17					Orthopaedic Surgeon	Asia	2-3 years	≤5		Lateral and AP cervical X-ray			Cervical CT scan			MRI	Rarely/Specific Cases	Yes	Initially close, and progressively longer intervals					Lateral and AP cervical X-ray					Standard MRI					Presence of T2 hyperintensity of the spinal cord		Presence of dynamic spondylolithesis/instability			Minor worsening of neurological exam (e.g., loss of 1 point on mJOA/JOA)
13258261893	410646346	2022-01-13 17:16:25	2022-01-13 17:17:59					Orthopaedic Surgeon	Asia	≤1 year	6-10		Lateral and AP cervical X-ray	Flexion and extension X-ray		Cervical CT scan				Rarely/Specific Cases	No
13258249181	410646346	2022-01-13 17:11:41	2022-01-13 17:16:14					Orthopaedic Surgeon	Asia	4-5 years	6-10		Lateral and AP cervical X-ray							Rarely/Specific Cases	Yes	Initially close, and progressively longer intervals					Lateral and AP cervical X-ray					Standard MRI						Presence of cervical deformity	Presence of dynamic spondylolithesis/instability								The patient does not wish to have lifestyle restrictions (e.g., participation in contact sports)	Other comorbidities that increase the risk of falls (e.g., Parkinson’s disease)	Worsening identified by relatives/carers
13257918194	410967167	2022-01-13 15:00:27	2022-01-13 15:06:26					Orthopaedic Surgeon	North America	>10 years	11-20		Lateral and AP cervical X-ray	Flexion and extension X-ray						Rarely/Specific Cases	Yes	Depends on the severity (mild, moderate, severe)										Standard MRI					Presence of T2 hyperintensity of the spinal cord		Presence of dynamic spondylolithesis/instability	Comorbidities that increase the risk of falls		Minor worsening of neurological exam (e.g., loss of 1 point on mJOA/JOA)	No change in neurological exam but the patient subjectively feels worse			No change in neurological status but patient indicates accidental falls since the last consultation			Worsening identified by relatives/carers
13257877433	410646346	2022-01-13 14:43:01	2022-01-13 14:49:46					Neurosurgeon	Latin/South America	>10 years	>20								Evoked potentials	Always	Yes	3 months			Clinical severity assessment using mJOA, Nurick or other DCM specific measures												Presence of T2 hyperintensity of the spinal cord		Presence of dynamic spondylolithesis/instability										Worsening identified by relatives/carers
13257884391	410967167	2022-01-13 14:45:23	2022-01-13 14:48:37					Orthopaedic Surgeon	North America	>10 years	≤5		Lateral and AP cervical X-ray	Flexion and extension X-ray						Rarely/Specific Cases	Yes	3 months					Lateral and AP cervical X-ray	Flexion and extension X-ray		Cervical CT scan		Standard MRI
13257867093	410967167	2022-01-13 14:39:10	2022-01-13 14:42:39					Neurosurgeon	North America	6-10 years	6-10		Lateral and AP cervical X-ray	Flexion and extension X-ray						Rarely/Specific Cases	Yes	12 months			Clinical severity assessment using mJOA, Nurick or other DCM specific measures			Flexion and extension X-ray				Standard MRI					Presence of T2 hyperintensity of the spinal cord	Presence of cervical deformity	Presence of dynamic spondylolithesis/instability	Comorbidities that increase the risk of falls			No change in neurological exam but the patient subjectively feels worse			No change in neurological status but patient indicates accidental falls since the last consultation	The patient does not wish to have lifestyle restrictions (e.g., participation in contact sports)	Other comorbidities that increase the risk of falls (e.g., Parkinson’s disease)	Worsening identified by relatives/carers
13257822727	410967167	2022-01-13 14:19:39	2022-01-13 14:26:18					Neurosurgeon	Europe	2-3 years	>20						Electrophysiology examination			Most of the time	Yes	6 months			Clinical severity assessment using mJOA, Nurick or other DCM specific measures												Presence of T2 hyperintensity of the spinal cord		Presence of dynamic spondylolithesis/instability	Comorbidities that increase the risk of falls		Minor worsening of neurological exam (e.g., loss of 1 point on mJOA/JOA)
13257715608	410646346	2022-01-13 13:30:05	2022-01-13 13:33:41					Orthopaedic Surgeon	North America	>10 years	11-20			Flexion and extension X-ray		Cervical CT scan				Sometimes/If Convenient	Yes	12 months			Clinical severity assessment using mJOA, Nurick or other DCM specific measures	General health quality assessment (e.g., EQ5D, PROMIS, SF-36)	Lateral and AP cervical X-ray	Flexion and extension X-ray		Cervical CT scan							Presence of T2 hyperintensity of the spinal cord		Presence of dynamic spondylolithesis/instability	Comorbidities that increase the risk of falls		Minor worsening of neurological exam (e.g., loss of 1 point on mJOA/JOA)				No change in neurological status but patient indicates accidental falls since the last consultation			Worsening identified by relatives/carers
13257712757	410646346	2022-01-13 13:27:14	2022-01-13 13:29:32					Neurosurgeon	Latin/South America	>10 years	≤5		Lateral and AP cervical X-ray	Flexion and extension X-ray		Cervical CT scan	Electrophysiology examination			Most of the time
13257653538	410646346	2022-01-13 12:59:34	2022-01-13 13:07:07					Orthopaedic Surgeon	North America	4-5 years	11-20		Lateral and AP cervical X-ray		Standing whole body X-ray					Rarely/Specific Cases	Yes	Initially close, and progressively longer intervals			Clinical severity assessment using mJOA, Nurick or other DCM specific measures												Presence of T2 hyperintensity of the spinal cord		Presence of dynamic spondylolithesis/instability			Minor worsening of neurological exam (e.g., loss of 1 point on mJOA/JOA)	No change in neurological exam but the patient subjectively feels worse			No change in neurological status but patient indicates accidental falls since the last consultation			Worsening identified by relatives/carers
13257606060	410646346	2022-01-13 12:32:14	2022-01-13 12:34:44					Neurosurgeon	Latin/South America	>10 years	6-10		Lateral and AP cervical X-ray	Flexion and extension X-ray	Standing whole body X-ray	Cervical CT scan	Electrophysiology examination	Flexion and Extension MRI		Always	Yes	24 months			Clinical severity assessment using mJOA, Nurick or other DCM specific measures						Electrophysiology examination	Standard MRI
13257605203	410646346	2022-01-13 12:31:45	2022-01-13 12:34:13					Neurosurgeon	Latin/South America	6-10 years	>20			Flexion and extension X-ray	Standing whole body X-ray	Cervical CT scan				Rarely/Specific Cases	Yes	3 months			Clinical severity assessment using mJOA, Nurick or other DCM specific measures							Standard MRI
13257578826	410646346	2022-01-13 12:15:35	2022-01-13 12:24:35					Neurosurgeon	Latin/South America	>10 years	6-10		Lateral and AP cervical X-ray				Electrophysiology examination			Most of the time	Yes	Other (please specify)	2 months		Clinical severity assessment using mJOA, Nurick or other DCM specific measures												Presence of T2 hyperintensity of the spinal cord		Presence of dynamic spondylolithesis/instability			Minor worsening of neurological exam (e.g., loss of 1 point on mJOA/JOA)	No change in neurological exam but the patient subjectively feels worse			No change in neurological status but patient indicates accidental falls since the last consultation			Worsening identified by relatives/carers
13257572815	410646346	2022-01-13 12:09:55	2022-01-13 12:21:38					Neurosurgeon	Latin/South America	>10 years	6-10		Lateral and AP cervical X-ray	Flexion and extension X-ray			Electrophysiology examination			Most of the time	Yes	3 months				General health quality assessment (e.g., EQ5D, PROMIS, SF-36)											Presence of T2 hyperintensity of the spinal cord		Presence of dynamic spondylolithesis/instability										Worsening identified by relatives/carers
13257320318	410646346	2022-01-13 09:15:38	2022-01-13 09:24:19					Neurosurgeon	Latin/South America	>10 years	6-10		Lateral and AP cervical X-ray	Flexion and extension X-ray				Flexion and Extension MRI		Rarely/Specific Cases	Yes	12 months			Clinical severity assessment using mJOA, Nurick or other DCM specific measures		Lateral and AP cervical X-ray	Flexion and extension X-ray				Standard MRI
13256816323	410646346	2022-01-13 01:46:19	2022-01-13 01:52:02					Neurosurgeon	Latin/South America	>10 years	6-10			Flexion and extension X-ray		Cervical CT scan	Electrophysiology examination	Flexion and Extension MRI		Sometimes/If Convenient	Yes	6 months			Clinical severity assessment using mJOA, Nurick or other DCM specific measures								Advanced MRI (e.g., DTI)				Presence of T2 hyperintensity of the spinal cord		Presence of dynamic spondylolithesis/instability	Comorbidities that increase the risk of falls		Minor worsening of neurological exam (e.g., loss of 1 point on mJOA/JOA)				No change in neurological status but patient indicates accidental falls since the last consultation	The patient does not wish to have lifestyle restrictions (e.g., participation in contact sports)	Other comorbidities that increase the risk of falls (e.g., Parkinson’s disease)
13256766832	410646346	2022-01-13 01:08:09	2022-01-13 01:13:45					Neurosurgeon	Latin/South America	>10 years	>20			Flexion and extension X-ray		Cervical CT scan		Flexion and Extension MRI		Sometimes/If Convenient	Yes	3 months			Clinical severity assessment using mJOA, Nurick or other DCM specific measures	General health quality assessment (e.g., EQ5D, PROMIS, SF-36)							Advanced MRI (e.g., DTI)	Flexion and extension MRI
13256743739	410646346	2022-01-13 00:52:35	2022-01-13 00:55:09					Orthopaedic Surgeon	Latin/South America	>10 years	11-20	None of the above								Most of the time
13256569824	410646346	2022-01-12 23:17:37	2022-01-12 23:24:39					Orthopaedic Surgeon	Latin/South America	>10 years	>20					Cervical CT scan				Always	Yes	3 months			Clinical severity assessment using mJOA, Nurick or other DCM specific measures
13256491957	410646346	2022-01-12 22:48:36	2022-01-12 23:00:41					Neurosurgeon	Latin/South America	4-5 years	≤5			Flexion and extension X-ray						Sometimes/If Convenient	Yes	Initially close, and progressively longer intervals			Clinical severity assessment using mJOA, Nurick or other DCM specific measures							Standard MRI					Presence of T2 hyperintensity of the spinal cord		Presence of dynamic spondylolithesis/instability			Minor worsening of neurological exam (e.g., loss of 1 point on mJOA/JOA)				No change in neurological status but patient indicates accidental falls since the last consultation			Worsening identified by relatives/carers
13256509335	410646346	2022-01-12 22:55:27	2022-01-12 22:57:22					Neurosurgeon	Latin/South America	>10 years	≤5			Flexion and extension X-ray		Cervical CT scan	Electrophysiology examination	Flexion and Extension MRI		Most of the time
13256444618	410646346	2022-01-12 22:18:23	2022-01-12 22:51:51					Orthopaedic Surgeon	Latin/South America	>10 years	6-10			Flexion and extension X-ray	Standing whole body X-ray	Cervical CT scan	Electrophysiology examination		Somatosensory and Motor Evoked Potentials	Sometimes/If Convenient	Yes	6 months			Clinical severity assessment using mJOA, Nurick or other DCM specific measures										S and MEP, if intially are normal			Presence of cervical deformity	Presence of dynamic spondylolithesis/instability	Comorbidities that increase the risk of falls		Minor worsening of neurological exam (e.g., loss of 1 point on mJOA/JOA)				No change in neurological status but patient indicates accidental falls since the last consultation		Other comorbidities that increase the risk of falls (e.g., Parkinson’s disease)	Worsening identified by relatives/carers
13256416455	410646346	2022-01-12 22:15:19	2022-01-12 22:51:05					Neurosurgeon	Latin/South America	>10 years	≤5							Flexion and Extension MRI		Rarely/Specific Cases	Yes	3 months			Clinical severity assessment using mJOA, Nurick or other DCM specific measures	General health quality assessment (e.g., EQ5D, PROMIS, SF-36)						Standard MRI					Presence of T2 hyperintensity of the spinal cord		Presence of dynamic spondylolithesis/instability	Comorbidities that increase the risk of falls		Minor worsening of neurological exam (e.g., loss of 1 point on mJOA/JOA)					The patient does not wish to have lifestyle restrictions (e.g., participation in contact sports)	Other comorbidities that increase the risk of falls (e.g., Parkinson’s disease)	Worsening identified by relatives/carers
13256310397	410646346	2022-01-12 21:29:16	2022-01-12 22:34:44					Neurosurgeon	Latin/South America	6-10 years	≤5		Lateral and AP cervical X-ray	Flexion and extension X-ray		Cervical CT scan				Rarely/Specific Cases	Yes	6 months			Clinical severity assessment using mJOA, Nurick or other DCM specific measures												Presence of T2 hyperintensity of the spinal cord			Comorbidities that increase the risk of falls		Minor worsening of neurological exam (e.g., loss of 1 point on mJOA/JOA)				No change in neurological status but patient indicates accidental falls since the last consultation	The patient does not wish to have lifestyle restrictions (e.g., participation in contact sports)	Other comorbidities that increase the risk of falls (e.g., Parkinson’s disease)
13256417066	410646346	2022-01-12 22:12:10	2022-01-12 22:33:12					Neurosurgeon	Latin/South America	6-10 years	>20		Lateral and AP cervical X-ray			Cervical CT scan	Electrophysiology examination			Rarely/Specific Cases	Yes	3 months			Clinical severity assessment using mJOA, Nurick or other DCM specific measures		Lateral and AP cervical X-ray	Flexion and extension X-ray		Cervical CT scan	Electrophysiology examination	Standard MRI					Presence of T2 hyperintensity of the spinal cord		Presence of dynamic spondylolithesis/instability										Worsening identified by relatives/carers
13256398143	410646346	2022-01-12 22:06:36	2022-01-12 22:25:00					Neurosurgeon	Latin/South America	6-10 years	6-10		Lateral and AP cervical X-ray	Flexion and extension X-ray		Cervical CT scan				Rarely/Specific Cases	No																Presence of T2 hyperintensity of the spinal cord	Presence of cervical deformity	Presence of dynamic spondylolithesis/instability			Minor worsening of neurological exam (e.g., loss of 1 point on mJOA/JOA)	No change in neurological exam but the patient subjectively feels worse						Worsening identified by relatives/carers
13256413517	410646346	2022-01-12 22:14:32	2022-01-12 22:22:37					Orthopaedic Surgeon	Latin/South America	>10 years	11-20		Lateral and AP cervical X-ray	Flexion and extension X-ray						Sometimes/If Convenient	Yes	3 months			Clinical severity assessment using mJOA, Nurick or other DCM specific measures															Comorbidities that increase the risk of falls		Minor worsening of neurological exam (e.g., loss of 1 point on mJOA/JOA)
13256374973	410646346	2022-01-12 21:57:28	2022-01-12 22:08:20					Neurosurgeon	Latin/South America	>10 years	≤5		Lateral and AP cervical X-ray	Flexion and extension X-ray			Electrophysiology examination			Rarely/Specific Cases	No																		Presence of dynamic spondylolithesis/instability			Minor worsening of neurological exam (e.g., loss of 1 point on mJOA/JOA)	No change in neurological exam but the patient subjectively feels worse				The patient does not wish to have lifestyle restrictions (e.g., participation in contact sports)
13256336538	410646346	2022-01-12 21:39:49	2022-01-12 21:49:21					Neurosurgeon	Latin/South America	>10 years	>20		Lateral and AP cervical X-ray	Flexion and extension X-ray		Cervical CT scan	Electrophysiology examination			Sometimes/If Convenient	Yes	6 months			Clinical severity assessment using mJOA, Nurick or other DCM specific measures		Lateral and AP cervical X-ray			Cervical CT scan		Standard MRI				None of the above									The patient remains impaired but has improved since the last follow-up
13256305499	410646346	2022-01-12 21:24:14	2022-01-12 21:44:20					Neurosurgeon	Latin/South America	6-10 years	6-10			Flexion and extension X-ray			Electrophysiology examination	Flexion and Extension MRI		Most of the time	Yes	6 months			Clinical severity assessment using mJOA, Nurick or other DCM specific measures							Standard MRI					Presence of T2 hyperintensity of the spinal cord					Minor worsening of neurological exam (e.g., loss of 1 point on mJOA/JOA)							Worsening identified by relatives/carers
13256302112	410646346	2022-01-12 21:25:21	2022-01-12 21:32:24					Neurosurgeon	Latin/South America	>10 years	≤5			Flexion and extension X-ray		Cervical CT scan				Sometimes/If Convenient	Yes
13256300829	410646346	2022-01-12 21:23:09	2022-01-12 21:26:29					Neurosurgeon	Latin/South America	>10 years	6-10		Lateral and AP cervical X-ray							Rarely/Specific Cases	No
13256300718	410646346	2022-01-12 21:25:03	2022-01-12 21:26:22					Orthopaedic Surgeon	Latin/South America	>10 years	≤5		Lateral and AP cervical X-ray		Standing whole body X-ray	Cervical CT scan	Electrophysiology examination			Rarely/Specific Cases	No
13256295477	410646346	2022-01-12 21:22:06	2022-01-12 21:26:06					Orthopaedic Surgeon	Latin/South America	2-3 years	≤5			Flexion and extension X-ray						Sometimes/If Convenient	Yes	6 months				General health quality assessment (e.g., EQ5D, PROMIS, SF-36)	Lateral and AP cervical X-ray
13256292599	410646346	2022-01-12 21:21:41	2022-01-12 21:22:48					Orthopaedic Surgeon	Latin/South America	4-5 years	6-10					Cervical CT scan				Most of the time	No
13256283765	410646346	2022-01-12 21:17:08	2022-01-12 21:21:03					Neurosurgeon	Latin/South America	6-10 years	≤5	None of the above								Rarely/Specific Cases	No																Presence of T2 hyperintensity of the spinal cord	Presence of cervical deformity	Presence of dynamic spondylolithesis/instability	Comorbidities that increase the risk of falls		Minor worsening of neurological exam (e.g., loss of 1 point on mJOA/JOA)					The patient does not wish to have lifestyle restrictions (e.g., participation in contact sports)		Worsening identified by relatives/carers
13256280797	410646346	2022-01-12 21:14:27	2022-01-12 21:20:34					Neurosurgeon	Latin/South America	>10 years	6-10								MRI	Rarely/Specific Cases	No																Presence of T2 hyperintensity of the spinal cord	Presence of cervical deformity				Minor worsening of neurological exam (e.g., loss of 1 point on mJOA/JOA)	No change in neurological exam but the patient subjectively feels worse				The patient does not wish to have lifestyle restrictions (e.g., participation in contact sports)		Worsening identified by relatives/carers
13255791473	410646346	2022-01-12 18:03:51	2022-01-12 18:16:07					Orthopaedic Surgeon	Latin/South America	2-3 years	≤5			Flexion and extension X-ray			Electrophysiology examination			Sometimes/If Convenient	Yes	3 months			Clinical severity assessment using mJOA, Nurick or other DCM specific measures							Standard MRI					Presence of T2 hyperintensity of the spinal cord					Minor worsening of neurological exam (e.g., loss of 1 point on mJOA/JOA)
13255601787	410646346	2022-01-12 16:56:17	2022-01-12 17:07:19					Orthopaedic Surgeon	Latin/South America	>10 years	11-20		Lateral and AP cervical X-ray	Flexion and extension X-ray						Rarely/Specific Cases	Yes	3 months			Clinical severity assessment using mJOA, Nurick or other DCM specific measures												Presence of T2 hyperintensity of the spinal cord		Presence of dynamic spondylolithesis/instability										Worsening identified by relatives/carers
13255542949	410967167	2022-01-12 16:36:28	2022-01-12 16:39:11					Orthopaedic Surgeon	Europe	6-10 years	11-20		Lateral and AP cervical X-ray							Rarely/Specific Cases	No																Presence of T2 hyperintensity of the spinal cord		Presence of dynamic spondylolithesis/instability			Minor worsening of neurological exam (e.g., loss of 1 point on mJOA/JOA)	No change in neurological exam but the patient subjectively feels worse						Worsening identified by relatives/carers
13255458559	410967167	2022-01-12 16:04:45	2022-01-12 16:08:29					Neurosurgeon	Africa	>10 years	≤5		Lateral and AP cervical X-ray			Cervical CT scan				Rarely/Specific Cases	Yes	6 months			Clinical severity assessment using mJOA, Nurick or other DCM specific measures
13255272185	410646346	2022-01-12 14:55:58	2022-01-12 15:14:39					Orthopaedic Surgeon	Latin/South America	>10 years	11-20		Lateral and AP cervical X-ray	Flexion and extension X-ray		Cervical CT scan				Rarely/Specific Cases	Yes	6 months			Clinical severity assessment using mJOA, Nurick or other DCM specific measures		Lateral and AP cervical X-ray	Flexion and extension X-ray		Cervical CT scan		Standard MRI					Presence of T2 hyperintensity of the spinal cord		Presence of dynamic spondylolithesis/instability										Worsening identified by relatives/carers
13254991880	410646346	2022-01-12 12:58:08	2022-01-12 13:07:04					Neurosurgeon	Latin/South America	>10 years	>20		Lateral and AP cervical X-ray	Flexion and extension X-ray		Cervical CT scan	Electrophysiology examination			Always	No																Presence of T2 hyperintensity of the spinal cord		Presence of dynamic spondylolithesis/instability	Comorbidities that increase the risk of falls		Minor worsening of neurological exam (e.g., loss of 1 point on mJOA/JOA)						Other comorbidities that increase the risk of falls (e.g., Parkinson’s disease)	Worsening identified by relatives/carers
13254726162	410646346	2022-01-12 10:31:25	2022-01-12 10:43:16					Neurosurgeon	Latin/South America	2-3 years	≤5		Lateral and AP cervical X-ray	Flexion and extension X-ray		Cervical CT scan				Sometimes/If Convenient	No																	Presence of cervical deformity	Presence of dynamic spondylolithesis/instability	Comorbidities that increase the risk of falls		Minor worsening of neurological exam (e.g., loss of 1 point on mJOA/JOA)	No change in neurological exam but the patient subjectively feels worse			No change in neurological status but patient indicates accidental falls since the last consultation		Other comorbidities that increase the risk of falls (e.g., Parkinson’s disease)
13254671313	410646346	2022-01-12 09:55:00	2022-01-12 10:04:18					Orthopaedic Surgeon	Latin/South America	>10 years	6-10		Lateral and AP cervical X-ray	Flexion and extension X-ray		Cervical CT scan				Rarely/Specific Cases	Yes	6 months			Clinical severity assessment using mJOA, Nurick or other DCM specific measures	General health quality assessment (e.g., EQ5D, PROMIS, SF-36)													Presence of dynamic spondylolithesis/instability			Minor worsening of neurological exam (e.g., loss of 1 point on mJOA/JOA)	No change in neurological exam but the patient subjectively feels worse
13254304707	410646346	2022-01-12 05:12:49	2022-01-12 05:19:15					Orthopaedic Surgeon	Latin/South America	4-5 years	6-10			Flexion and extension X-ray						Most of the time	No																Presence of T2 hyperintensity of the spinal cord		Presence of dynamic spondylolithesis/instability										Worsening identified by relatives/carers
13254283504	410646346	2022-01-12 04:57:20	2022-01-12 05:02:48					Orthopaedic Surgeon	North America	≤1 year	≤5						Electrophysiology examination			Sometimes/If Convenient	No																Presence of T2 hyperintensity of the spinal cord									No change in neurological status but patient indicates accidental falls since the last consultation
13254135162	410646346	2022-01-12 03:00:48	2022-01-12 03:17:08					Neurosurgeon	Latin/South America	>10 years	≤5			Flexion and extension X-ray		Cervical CT scan		Flexion and Extension MRI		Rarely/Specific Cases	Yes	6 months			Clinical severity assessment using mJOA, Nurick or other DCM specific measures							Standard MRI							Presence of dynamic spondylolithesis/instability			Minor worsening of neurological exam (e.g., loss of 1 point on mJOA/JOA)	No change in neurological exam but the patient subjectively feels worse			No change in neurological status but patient indicates accidental falls since the last consultation	The patient does not wish to have lifestyle restrictions (e.g., participation in contact sports)
13254047224	410646346	2022-01-12 02:01:11	2022-01-12 02:03:17					Neurosurgeon	Latin/South America	4-5 years	11-20		Lateral and AP cervical X-ray							Always	Yes
13254025429	410646346	2022-01-12 01:47:39	2022-01-12 01:50:54					Neuro/Electrophysiologist	Latin/South America	6-10 years	≤5						Electrophysiology examination			Most of the time	No																Presence of T2 hyperintensity of the spinal cord					Minor worsening of neurological exam (e.g., loss of 1 point on mJOA/JOA)
13248347954	410967167	2022-01-09 21:40:33	2022-01-09 21:48:26					Orthopaedic Surgeon	Europe	4-5 years	11-20		Lateral and AP cervical X-ray	Flexion and extension X-ray		Cervical CT scan	Electrophysiology examination			Sometimes/If Convenient	Yes	3 months			Clinical severity assessment using mJOA, Nurick or other DCM specific measures												Presence of T2 hyperintensity of the spinal cord		Presence of dynamic spondylolithesis/instability			Minor worsening of neurological exam (e.g., loss of 1 point on mJOA/JOA)
13243611117	410967167	2022-01-06 21:57:14	2022-01-06 22:05:42					Neurosurgeon	North America	≤1 year	6-10					Cervical CT scan	Electrophysiology examination			Most of the time	No																Presence of T2 hyperintensity of the spinal cord					Minor worsening of neurological exam (e.g., loss of 1 point on mJOA/JOA)
13242319953	410967167	2022-01-06 12:12:48	2022-01-06 12:19:09					Orthopaedic Surgeon	Asia	6-10 years	6-10		Lateral and AP cervical X-ray	Flexion and extension X-ray		Cervical CT scan				Sometimes/If Convenient	Yes	6 months			Clinical severity assessment using mJOA, Nurick or other DCM specific measures	General health quality assessment (e.g., EQ5D, PROMIS, SF-36)	Lateral and AP cervical X-ray	Flexion and extension X-ray		Cervical CT scan							Presence of T2 hyperintensity of the spinal cord	Presence of cervical deformity	Presence of dynamic spondylolithesis/instability	Comorbidities that increase the risk of falls
13241996839	410967167	2022-01-06 08:09:41	2022-01-06 08:31:29					Orthopaedic Surgeon	Europe	>10 years	≤5			Flexion and extension X-ray	Standing whole body X-ray		Electrophysiology examination			Always	Yes	6 months			Clinical severity assessment using mJOA, Nurick or other DCM specific measures						Electrophysiology examination						Presence of T2 hyperintensity of the spinal cord		Presence of dynamic spondylolithesis/instability							No change in neurological status but patient indicates accidental falls since the last consultation
13241926674	410967167	2022-01-06 06:57:53	2022-01-06 06:59:17					Neurosurgeon	Asia	2-3 years	≤5		Lateral and AP cervical X-ray	Flexion and extension X-ray						Sometimes/If Convenient	Yes	6 months			Clinical severity assessment using mJOA, Nurick or other DCM specific measures	General health quality assessment (e.g., EQ5D, PROMIS, SF-36)	Lateral and AP cervical X-ray
13240176278	410646346	2022-01-05 13:47:28	2022-01-05 13:49:46					Neurosurgeon	Latin/South America	6-10 years	6-10								MRI	Always	No
13240130928	410967167	2022-01-05 13:23:36	2022-01-05 13:32:43					Neurosurgeon	Europe	6-10 years	6-10		Lateral and AP cervical X-ray	Flexion and extension X-ray	Standing whole body X-ray	Cervical CT scan	Electrophysiology examination			Most of the time	Yes	6 months		None of the above													Presence of T2 hyperintensity of the spinal cord		Presence of dynamic spondylolithesis/instability	Comorbidities that increase the risk of falls		Minor worsening of neurological exam (e.g., loss of 1 point on mJOA/JOA)	No change in neurological exam but the patient subjectively feels worse				The patient does not wish to have lifestyle restrictions (e.g., participation in contact sports)		Worsening identified by relatives/carers
13239949662	410967167	2022-01-05 11:28:22	2022-01-05 11:35:03					Orthopaedic Surgeon	Africa	4-5 years	≤5		Lateral and AP cervical X-ray	Flexion and extension X-ray						Rarely/Specific Cases	No
13239462756	410967167	2022-01-05 04:53:00	2022-01-05 05:10:28					Orthopaedic Surgeon	Asia	2-3 years	11-20		Lateral and AP cervical X-ray	Flexion and extension X-ray						Rarely/Specific Cases	Yes	No structured follow-up, ask patient to come back if worse			Clinical severity assessment using mJOA, Nurick or other DCM specific measures												Presence of T2 hyperintensity of the spinal cord			Comorbidities that increase the risk of falls			No change in neurological exam but the patient subjectively feels worse
13239442948	410967167	2022-01-05 04:31:10	2022-01-05 04:48:01					Academic/Researcher	Asia	>10 years	≤5		Lateral and AP cervical X-ray	Flexion and extension X-ray		Cervical CT scan				Rarely/Specific Cases	No																Presence of T2 hyperintensity of the spinal cord	Presence of cervical deformity	Presence of dynamic spondylolithesis/instability	Comorbidities that increase the risk of falls
13237547652	410967167	2022-01-04 11:58:58	2022-01-04 12:05:49					Orthopaedic Surgeon	Africa	≤1 year	≤5		Lateral and AP cervical X-ray	Flexion and extension X-ray	Standing whole body X-ray			Flexion and Extension MRI		Rarely/Specific Cases	Yes	6 months			Clinical severity assessment using mJOA, Nurick or other DCM specific measures	General health quality assessment (e.g., EQ5D, PROMIS, SF-36)												Presence of cervical deformity	Presence of dynamic spondylolithesis/instability	Comorbidities that increase the risk of falls
13235248938	410967167	2022-01-03 04:53:46	2022-01-03 05:09:15					Orthopaedic Surgeon	Africa	6-10 years	≤5		Lateral and AP cervical X-ray			Cervical CT scan				Rarely/Specific Cases	Yes	3 months		None of the above													Presence of T2 hyperintensity of the spinal cord		Presence of dynamic spondylolithesis/instability				No change in neurological exam but the patient subjectively feels worse			No change in neurological status but patient indicates accidental falls since the last consultation
13234859434	410967167	2022-01-02 21:35:43	2022-01-02 21:42:55					Neurosurgeon	Europe	>10 years	≤5			Flexion and extension X-ray						Rarely/Specific Cases	No																Presence of T2 hyperintensity of the spinal cord		Presence of dynamic spondylolithesis/instability			Minor worsening of neurological exam (e.g., loss of 1 point on mJOA/JOA)					The patient does not wish to have lifestyle restrictions (e.g., participation in contact sports)		Worsening identified by relatives/carers
13234280855	410967167	2022-01-02 05:53:01	2022-01-02 06:07:29					Orthopaedic Surgeon	Latin/South America	≤1 year	6-10		Lateral and AP cervical X-ray	Flexion and extension X-ray	Standing whole body X-ray		Electrophysiology examination			Most of the time	Yes
13234215085	410967167	2022-01-02 03:41:48	2022-01-02 03:48:14					Neurosurgeon	Asia	4-5 years	≤5		Lateral and AP cervical X-ray	Flexion and extension X-ray		Cervical CT scan	Electrophysiology examination			Sometimes/If Convenient	Yes	3 months			Clinical severity assessment using mJOA, Nurick or other DCM specific measures			Flexion and extension X-ray									Presence of T2 hyperintensity of the spinal cord	Presence of cervical deformity		Comorbidities that increase the risk of falls		Minor worsening of neurological exam (e.g., loss of 1 point on mJOA/JOA)				No change in neurological status but patient indicates accidental falls since the last consultation		Other comorbidities that increase the risk of falls (e.g., Parkinson’s disease)
13233014336	410646346	2021-12-31 16:31:21	2021-12-31 16:34:40					Neurosurgeon	North America	6-10 years	11-20			Flexion and extension X-ray		Cervical CT scan				Rarely/Specific Cases	Yes	12 months			Clinical severity assessment using mJOA, Nurick or other DCM specific measures			Flexion and extension X-ray				Standard MRI						Presence of cervical deformity	Presence of dynamic spondylolithesis/instability				No change in neurological exam but the patient subjectively feels worse				The patient does not wish to have lifestyle restrictions (e.g., participation in contact sports)		Worsening identified by relatives/carers
13232781505	410646346	2021-12-31 12:39:50	2021-12-31 12:42:17					Neurosurgeon	Latin/South America	>10 years	≤5	None of the above								Rarely/Specific Cases	Yes
13232546797	410967167	2021-12-31 07:28:26	2021-12-31 07:44:35					Neurosurgeon	Asia	>10 years	11-20								Usually I rely on clinical assessment and MRI. Further investigations eg. CT or Flexion and extension X rays are considered only if I plan for surgical intervention	Rarely/Specific Cases	Yes	No structured follow-up, ask patient to come back if worse		None of the above													Presence of T2 hyperintensity of the spinal cord	Presence of cervical deformity	Presence of dynamic spondylolithesis/instability	Comorbidities that increase the risk of falls		Minor worsening of neurological exam (e.g., loss of 1 point on mJOA/JOA)	No change in neurological exam but the patient subjectively feels worse			No change in neurological status but patient indicates accidental falls since the last consultation	The patient does not wish to have lifestyle restrictions (e.g., participation in contact sports)	Other comorbidities that increase the risk of falls (e.g., Parkinson’s disease)	Worsening identified by relatives/carers
13232169415	410646346	2021-12-30 23:25:08	2021-12-30 23:29:44					Neurologist	Europe	>10 years	≤5						Electrophysiology examination	Flexion and Extension MRI		Always	Yes	6 months			Clinical severity assessment using mJOA, Nurick or other DCM specific measures							Standard MRI		Flexion and extension MRI			Presence of T2 hyperintensity of the spinal cord			Comorbidities that increase the risk of falls		Minor worsening of neurological exam (e.g., loss of 1 point on mJOA/JOA)				No change in neurological status but patient indicates accidental falls since the last consultation	The patient does not wish to have lifestyle restrictions (e.g., participation in contact sports)	Other comorbidities that increase the risk of falls (e.g., Parkinson’s disease)
13231853602	410967167	2021-12-30 19:05:28	2021-12-30 19:15:40					Neurosurgeon	Latin/South America	>10 years	6-10					Cervical CT scan				Rarely/Specific Cases	Yes	6 months										Standard MRI					Presence of T2 hyperintensity of the spinal cord	Presence of cervical deformity	Presence of dynamic spondylolithesis/instability			Minor worsening of neurological exam (e.g., loss of 1 point on mJOA/JOA)	No change in neurological exam but the patient subjectively feels worse
13231726594	410967167	2021-12-30 17:26:24	2021-12-30 17:27:58					Neurosurgeon	Europe	>10 years	6-10		Lateral and AP cervical X-ray	Flexion and extension X-ray			Electrophysiology examination			Most of the time	No
13230348802	410646346	2021-12-29 21:08:02	2021-12-29 21:10:25					Academic/Researcher	Europe	4-5 years	6-10		Lateral and AP cervical X-ray	Flexion and extension X-ray	Standing whole body X-ray	Cervical CT scan	Electrophysiology examination	Flexion and Extension MRI		Sometimes/If Convenient	Yes	6 months			Clinical severity assessment using mJOA, Nurick or other DCM specific measures	General health quality assessment (e.g., EQ5D, PROMIS, SF-36)	Lateral and AP cervical X-ray			Cervical CT scan							Presence of T2 hyperintensity of the spinal cord	Presence of cervical deformity				Minor worsening of neurological exam (e.g., loss of 1 point on mJOA/JOA)	No change in neurological exam but the patient subjectively feels worse
13227372848	410967167	2021-12-28 06:56:56	2021-12-28 07:04:31					Orthopaedic Surgeon	Asia	2-3 years	6-10			Flexion and extension X-ray						Sometimes/If Convenient	No																Presence of T2 hyperintensity of the spinal cord	Presence of cervical deformity	Presence of dynamic spondylolithesis/instability			Minor worsening of neurological exam (e.g., loss of 1 point on mJOA/JOA)			The patient remains impaired but has improved since the last follow-up	No change in neurological status but patient indicates accidental falls since the last consultation	The patient does not wish to have lifestyle restrictions (e.g., participation in contact sports)		Worsening identified by relatives/carers
13227207310	410967167	2021-12-28 03:37:41	2021-12-28 03:44:13					Orthopaedic Surgeon	Asia	>10 years	6-10		Lateral and AP cervical X-ray	Flexion and extension X-ray			Electrophysiology examination			Most of the time	Yes	6 months			Clinical severity assessment using mJOA, Nurick or other DCM specific measures											None of the above										No change in neurological status but patient indicates accidental falls since the last consultation			Worsening identified by relatives/carers
13226212482	410967167	2021-12-27 15:22:29	2021-12-27 15:34:08					Orthopaedic Surgeon	Europe	>10 years	6-10		Lateral and AP cervical X-ray			Cervical CT scan				Rarely/Specific Cases	No																Presence of T2 hyperintensity of the spinal cord	Presence of cervical deformity	Presence of dynamic spondylolithesis/instability							No change in neurological status but patient indicates accidental falls since the last consultation			Worsening identified by relatives/carers
13226208972	410967167	2021-12-27 15:19:59	2021-12-27 15:27:19					Orthopaedic Surgeon	North America	2-3 years	≤5		Lateral and AP cervical X-ray	Flexion and extension X-ray					gait analysis	Rarely/Specific Cases	Yes	Initially close, and progressively longer intervals			Clinical severity assessment using mJOA, Nurick or other DCM specific measures												Presence of T2 hyperintensity of the spinal cord		Presence of dynamic spondylolithesis/instability	Comorbidities that increase the risk of falls			No change in neurological exam but the patient subjectively feels worse			No change in neurological status but patient indicates accidental falls since the last consultation	The patient does not wish to have lifestyle restrictions (e.g., participation in contact sports)		Worsening identified by relatives/carers
13226082168	410646346	2021-12-27 14:05:10	2021-12-27 14:10:08					Orthopaedic Surgeon	Europe	>10 years	≤5	None of the above								Rarely/Specific Cases	No																Presence of T2 hyperintensity of the spinal cord	Presence of cervical deformity	Presence of dynamic spondylolithesis/instability				No change in neurological exam but the patient subjectively feels worse						Worsening identified by relatives/carers
13226029723	410967167	2021-12-27 13:31:14	2021-12-27 13:36:16					Neurosurgeon	Latin/South America	>10 years	6-10			Flexion and extension X-ray						Sometimes/If Convenient	Yes	6 months						Flexion and extension X-ray				Standard MRI					Presence of T2 hyperintensity of the spinal cord		Presence of dynamic spondylolithesis/instability			Minor worsening of neurological exam (e.g., loss of 1 point on mJOA/JOA)					The patient does not wish to have lifestyle restrictions (e.g., participation in contact sports)		Worsening identified by relatives/carers
13225972505	410646346	2021-12-27 12:54:41	2021-12-27 13:06:32					Neurosurgeon	Europe	6-10 years	6-10	None of the above								Rarely/Specific Cases	Yes	6 months		None of the above													Presence of T2 hyperintensity of the spinal cord			Comorbidities that increase the risk of falls			No change in neurological exam but the patient subjectively feels worse						Worsening identified by relatives/carers
13225983444	410646346	2021-12-27 13:01:43	2021-12-27 13:05:57					Orthopaedic Surgeon	North America	>10 years	6-10		Lateral and AP cervical X-ray	Flexion and extension X-ray		Cervical CT scan				Rarely/Specific Cases	Yes	3 months					Lateral and AP cervical X-ray	Flexion and extension X-ray		Cervical CT scan		Standard MRI					Presence of T2 hyperintensity of the spinal cord		Presence of dynamic spondylolithesis/instability	Comorbidities that increase the risk of falls		Minor worsening of neurological exam (e.g., loss of 1 point on mJOA/JOA)	No change in neurological exam but the patient subjectively feels worse			No change in neurological status but patient indicates accidental falls since the last consultation
13225931666	410646346	2021-12-27 12:26:20	2021-12-27 12:29:21					Neurosurgeon	Europe	>10 years	>20		Lateral and AP cervical X-ray			Cervical CT scan				Rarely/Specific Cases	Yes	Initially close, and progressively longer intervals		None of the above													Presence of T2 hyperintensity of the spinal cord	Presence of cervical deformity	Presence of dynamic spondylolithesis/instability	Comorbidities that increase the risk of falls		Minor worsening of neurological exam (e.g., loss of 1 point on mJOA/JOA)	No change in neurological exam but the patient subjectively feels worse				The patient does not wish to have lifestyle restrictions (e.g., participation in contact sports)
13225781811	410646346	2021-12-27 10:35:52	2021-12-27 10:39:54					Neurosurgeon	Europe	6-10 years	6-10			Flexion and extension X-ray			Electrophysiology examination	Flexion and Extension MRI		Most of the time	Yes	Depends on the severity (mild, moderate, severe)			Clinical severity assessment using mJOA, Nurick or other DCM specific measures							Standard MRI					Presence of T2 hyperintensity of the spinal cord			Comorbidities that increase the risk of falls		Minor worsening of neurological exam (e.g., loss of 1 point on mJOA/JOA)	No change in neurological exam but the patient subjectively feels worse			No change in neurological status but patient indicates accidental falls since the last consultation	The patient does not wish to have lifestyle restrictions (e.g., participation in contact sports)	Other comorbidities that increase the risk of falls (e.g., Parkinson’s disease)	Worsening identified by relatives/carers
13225595162	410967167	2021-12-27 08:12:04	2021-12-27 08:16:50					Neurosurgeon	Europe	4-5 years	6-10		Lateral and AP cervical X-ray	Flexion and extension X-ray			Electrophysiology examination			Most of the time	No																	Presence of cervical deformity	Presence of dynamic spondylolithesis/instability			Minor worsening of neurological exam (e.g., loss of 1 point on mJOA/JOA)	No change in neurological exam but the patient subjectively feels worse						Worsening identified by relatives/carers
13224543359	410967167	2021-12-26 13:24:09	2021-12-26 13:32:21					Orthopaedic Surgeon	Asia	>10 years	6-10		Lateral and AP cervical X-ray	Flexion and extension X-ray		Cervical CT scan				Rarely/Specific Cases	No																Presence of T2 hyperintensity of the spinal cord	Presence of cervical deformity	Presence of dynamic spondylolithesis/instability	Comorbidities that increase the risk of falls		Minor worsening of neurological exam (e.g., loss of 1 point on mJOA/JOA)	No change in neurological exam but the patient subjectively feels worse			No change in neurological status but patient indicates accidental falls since the last consultation	The patient does not wish to have lifestyle restrictions (e.g., participation in contact sports)		Worsening identified by relatives/carers
13224357526	410967167	2021-12-26 07:54:53	2021-12-26 08:10:08					Neurosurgeon	Latin/South America	>10 years	≤5		Lateral and AP cervical X-ray	Flexion and extension X-ray		Cervical CT scan				Sometimes/If Convenient	No																	Presence of cervical deformity	Presence of dynamic spondylolithesis/instability
13224270696	410967167	2021-12-26 04:39:12	2021-12-26 04:51:28					Orthopaedic Surgeon	Asia	≤1 year	≤5		Lateral and AP cervical X-ray	Flexion and extension X-ray						Rarely/Specific Cases	Yes	3 months			Clinical severity assessment using mJOA, Nurick or other DCM specific measures		Lateral and AP cervical X-ray	Flexion and extension X-ray											Presence of dynamic spondylolithesis/instability								The patient does not wish to have lifestyle restrictions (e.g., participation in contact sports)
13224197581	410967167	2021-12-26 01:56:00	2021-12-26 02:01:49					Orthopaedic Surgeon	Asia	6-10 years	≤5		Lateral and AP cervical X-ray							Rarely/Specific Cases	Yes	3 months		None of the above													Presence of T2 hyperintensity of the spinal cord		Presence of dynamic spondylolithesis/instability			Minor worsening of neurological exam (e.g., loss of 1 point on mJOA/JOA)
13224153475	410967167	2021-12-26 00:18:11	2021-12-26 00:27:49					Orthopaedic Surgeon	Asia	>10 years	>20		Lateral and AP cervical X-ray	Flexion and extension X-ray		Cervical CT scan	Electrophysiology examination			Most of the time	Yes	12 months			Clinical severity assessment using mJOA, Nurick or other DCM specific measures		Lateral and AP cervical X-ray	Flexion and extension X-ray		Cervical CT scan	Electrophysiology examination	Standard MRI					Presence of T2 hyperintensity of the spinal cord	Presence of cervical deformity	Presence of dynamic spondylolithesis/instability			Minor worsening of neurological exam (e.g., loss of 1 point on mJOA/JOA)				No change in neurological status but patient indicates accidental falls since the last consultation
13223319293	410967167	2021-12-24 21:51:28	2021-12-24 21:56:11					Orthopaedic Surgeon	Oceania	>10 years	6-10		Lateral and AP cervical X-ray	Flexion and extension X-ray		Cervical CT scan				Rarely/Specific Cases	No																Presence of T2 hyperintensity of the spinal cord	Presence of cervical deformity	Presence of dynamic spondylolithesis/instability	Comorbidities that increase the risk of falls		Minor worsening of neurological exam (e.g., loss of 1 point on mJOA/JOA)	No change in neurological exam but the patient subjectively feels worse			No change in neurological status but patient indicates accidental falls since the last consultation	The patient does not wish to have lifestyle restrictions (e.g., participation in contact sports)		Worsening identified by relatives/carers
13223100556	410967167	2021-12-24 16:20:39	2021-12-24 16:23:48					Neurosurgeon	Asia	6-10 years	≤5		Lateral and AP cervical X-ray	Flexion and extension X-ray						Sometimes/If Convenient	Yes	Initially close, and progressively longer intervals					Lateral and AP cervical X-ray	Flexion and extension X-ray			Electrophysiology examination
13222598969	410967167	2021-12-24 07:15:06	2021-12-24 07:20:48					Neurosurgeon	Africa	6-10 years	6-10			Flexion and extension X-ray		Cervical CT scan	Electrophysiology examination			Always	Yes	3 months			Clinical severity assessment using mJOA, Nurick or other DCM specific measures			Flexion and extension X-ray		Cervical CT scan	Electrophysiology examination	Standard MRI
13222427367	410967167	2021-12-24 03:31:57	2021-12-24 03:41:08					Neurosurgeon	Europe	>10 years	>20			Flexion and extension X-ray			Electrophysiology examination			Sometimes/If Convenient	Yes	6 months			Clinical severity assessment using mJOA, Nurick or other DCM specific measures						Electrophysiology examination	Standard MRI					Presence of T2 hyperintensity of the spinal cord	Presence of cervical deformity				Minor worsening of neurological exam (e.g., loss of 1 point on mJOA/JOA)					The patient does not wish to have lifestyle restrictions (e.g., participation in contact sports)
13222279670	410967167	2021-12-24 00:45:52	2021-12-24 00:57:53					Neurosurgeon	Asia	>10 years	>20		Lateral and AP cervical X-ray	Flexion and extension X-ray			Electrophysiology examination			Most of the time	Yes	3 months			Clinical severity assessment using mJOA, Nurick or other DCM specific measures		Lateral and AP cervical X-ray										Presence of T2 hyperintensity of the spinal cord	Presence of cervical deformity	Presence of dynamic spondylolithesis/instability			Minor worsening of neurological exam (e.g., loss of 1 point on mJOA/JOA)					The patient does not wish to have lifestyle restrictions (e.g., participation in contact sports)		Worsening identified by relatives/carers
13221448649	410967167	2021-12-23 15:34:58	2021-12-23 15:37:24					Neurosurgeon	Asia	6-10 years	≤5								Stenosis+myelopathy	Rarely/Specific Cases	No
13221309911	410967167	2021-12-23 14:09:12	2021-12-23 14:13:37					Neurosurgeon	Asia	>10 years	>20			Flexion and extension X-ray						Sometimes/If Convenient	Yes	3 months												Flexion and extension MRI			Presence of T2 hyperintensity of the spinal cord					Minor worsening of neurological exam (e.g., loss of 1 point on mJOA/JOA)
13221180940	410967167	2021-12-23 12:41:41	2021-12-23 12:52:31					Orthopaedic Surgeon	Asia	>10 years	≤5		Lateral and AP cervical X-ray	Flexion and extension X-ray		Cervical CT scan		Flexion and Extension MRI		Rarely/Specific Cases	Yes	6 months						Flexion and extension X-ray		Cervical CT scan							Presence of T2 hyperintensity of the spinal cord		Presence of dynamic spondylolithesis/instability	Comorbidities that increase the risk of falls			No change in neurological exam but the patient subjectively feels worse			No change in neurological status but patient indicates accidental falls since the last consultation
13221109281	410967167	2021-12-23 11:51:46	2021-12-23 11:59:49					Orthopaedic Surgeon	Asia	>10 years	>20		Lateral and AP cervical X-ray	Flexion and extension X-ray						Rarely/Specific Cases	Yes	Depends on the severity (mild, moderate, severe)										Standard MRI					Presence of T2 hyperintensity of the spinal cord		Presence of dynamic spondylolithesis/instability	Comorbidities that increase the risk of falls		Minor worsening of neurological exam (e.g., loss of 1 point on mJOA/JOA)	No change in neurological exam but the patient subjectively feels worse
13220953470	410967167	2021-12-23 09:52:08	2021-12-23 10:05:12					Orthopaedic Surgeon	Europe	>10 years	≤5		Lateral and AP cervical X-ray		Standing whole body X-ray					Rarely/Specific Cases	No																		Presence of dynamic spondylolithesis/instability			Minor worsening of neurological exam (e.g., loss of 1 point on mJOA/JOA)
13220958593	410967167	2021-12-23 09:56:47	2021-12-23 09:59:42					Orthopaedic Surgeon	Asia	>10 years	6-10		Lateral and AP cervical X-ray	Flexion and extension X-ray			Electrophysiology examination	Flexion and Extension MRI		Most of the time	Yes	3 months			Clinical severity assessment using mJOA, Nurick or other DCM specific measures
13220884884	410967167	2021-12-23 08:57:55	2021-12-23 09:30:50					Orthopaedic Surgeon	Asia	>10 years	≤5		Lateral and AP cervical X-ray	Flexion and extension X-ray				Flexion and Extension MRI		Rarely/Specific Cases	Yes	3 months			Clinical severity assessment using mJOA, Nurick or other DCM specific measures												Presence of T2 hyperintensity of the spinal cord					Minor worsening of neurological exam (e.g., loss of 1 point on mJOA/JOA)	No change in neurological exam but the patient subjectively feels worse			No change in neurological status but patient indicates accidental falls since the last consultation		Other comorbidities that increase the risk of falls (e.g., Parkinson’s disease)	Worsening identified by relatives/carers
13220908909	410967167	2021-12-23 09:17:49	2021-12-23 09:22:29					Neurosurgeon	Asia	>10 years	>20		Lateral and AP cervical X-ray			Cervical CT scan	Electrophysiology examination			Most of the time	Yes	6 months			Clinical severity assessment using mJOA, Nurick or other DCM specific measures	General health quality assessment (e.g., EQ5D, PROMIS, SF-36)						Standard MRI					Presence of T2 hyperintensity of the spinal cord	Presence of cervical deformity	Presence of dynamic spondylolithesis/instability	Comorbidities that increase the risk of falls		Minor worsening of neurological exam (e.g., loss of 1 point on mJOA/JOA)					The patient does not wish to have lifestyle restrictions (e.g., participation in contact sports)	Other comorbidities that increase the risk of falls (e.g., Parkinson’s disease)	Worsening identified by relatives/carers
13220858395	410967167	2021-12-23 08:34:48	2021-12-23 08:45:03					Orthopaedic Surgeon	Asia	4-5 years	6-10		Lateral and AP cervical X-ray	Flexion and extension X-ray			Electrophysiology examination			Rarely/Specific Cases	No																Presence of T2 hyperintensity of the spinal cord	Presence of cervical deformity	Presence of dynamic spondylolithesis/instability	Comorbidities that increase the risk of falls		Minor worsening of neurological exam (e.g., loss of 1 point on mJOA/JOA)	No change in neurological exam but the patient subjectively feels worse			No change in neurological status but patient indicates accidental falls since the last consultation	The patient does not wish to have lifestyle restrictions (e.g., participation in contact sports)	Other comorbidities that increase the risk of falls (e.g., Parkinson’s disease)	Worsening identified by relatives/carers
13220856818	410967167	2021-12-23 08:34:39	2021-12-23 08:41:15					Academic/Researcher	Asia	≤1 year	>20						Electrophysiology examination			Rarely/Specific Cases	No																			Comorbidities that increase the risk of falls				No change in neurological exam and the patient remains subjectively stable			The patient does not wish to have lifestyle restrictions (e.g., participation in contact sports)	Other comorbidities that increase the risk of falls (e.g., Parkinson’s disease)
13220819494	410967167	2021-12-23 08:02:26	2021-12-23 08:12:22					Orthopaedic Surgeon	Asia	4-5 years	≤5		Lateral and AP cervical X-ray	Flexion and extension X-ray						Sometimes/If Convenient	No																Presence of T2 hyperintensity of the spinal cord		Presence of dynamic spondylolithesis/instability			Minor worsening of neurological exam (e.g., loss of 1 point on mJOA/JOA)						Other comorbidities that increase the risk of falls (e.g., Parkinson’s disease)
13220806424	410967167	2021-12-23 07:50:20	2021-12-23 08:04:09					Orthopaedic Surgeon	Asia	>10 years	11-20		Lateral and AP cervical X-ray	Flexion and extension X-ray	Standing whole body X-ray	Cervical CT scan				Rarely/Specific Cases	Yes	6 months			Clinical severity assessment using mJOA, Nurick or other DCM specific measures	General health quality assessment (e.g., EQ5D, PROMIS, SF-36)	Lateral and AP cervical X-ray	Flexion and extension X-ray				Standard MRI					Presence of T2 hyperintensity of the spinal cord		Presence of dynamic spondylolithesis/instability			Minor worsening of neurological exam (e.g., loss of 1 point on mJOA/JOA)
13220791871	410967167	2021-12-23 07:37:07	2021-12-23 07:44:35					Orthopaedic Surgeon	Asia	4-5 years	≤5		Lateral and AP cervical X-ray							Rarely/Specific Cases	Yes	3 months			Clinical severity assessment using mJOA, Nurick or other DCM specific measures		Lateral and AP cervical X-ray										Presence of T2 hyperintensity of the spinal cord		Presence of dynamic spondylolithesis/instability			Minor worsening of neurological exam (e.g., loss of 1 point on mJOA/JOA)	No change in neurological exam but the patient subjectively feels worse			No change in neurological status but patient indicates accidental falls since the last consultation	The patient does not wish to have lifestyle restrictions (e.g., participation in contact sports)
13220784424	410967167	2021-12-23 07:28:58	2021-12-23 07:40:23					Orthopaedic Surgeon	Asia	≤1 year	≤5	None of the above								Rarely/Specific Cases	Yes	3 months			Clinical severity assessment using mJOA, Nurick or other DCM specific measures															Comorbidities that increase the risk of falls			No change in neurological exam but the patient subjectively feels worse			No change in neurological status but patient indicates accidental falls since the last consultation		Other comorbidities that increase the risk of falls (e.g., Parkinson’s disease)
13220782200	410967167	2021-12-23 07:26:58	2021-12-23 07:37:10					Orthopaedic Surgeon	Asia	>10 years	6-10		Lateral and AP cervical X-ray	Flexion and extension X-ray				Flexion and Extension MRI		Rarely/Specific Cases	Yes	Initially close, and progressively longer intervals			Clinical severity assessment using mJOA, Nurick or other DCM specific measures	General health quality assessment (e.g., EQ5D, PROMIS, SF-36)											Presence of T2 hyperintensity of the spinal cord								The patient remains impaired but has improved since the last follow-up	No change in neurological status but patient indicates accidental falls since the last consultation
13220782845	410967167	2021-12-23 07:28:32	2021-12-23 07:30:45					Orthopaedic Surgeon	Asia	2-3 years	≤5					Cervical CT scan				Rarely/Specific Cases	Yes	6 months								Cervical CT scan
13220757866	410967167	2021-12-23 07:03:16	2021-12-23 07:18:49					Orthopaedic Surgeon	Asia	4-5 years	6-10		Lateral and AP cervical X-ray	Flexion and extension X-ray						Most of the time	Yes	No structured follow-up, ask patient to come back if worse					Lateral and AP cervical X-ray											Presence of cervical deformity	Presence of dynamic spondylolithesis/instability			Minor worsening of neurological exam (e.g., loss of 1 point on mJOA/JOA)	No change in neurological exam but the patient subjectively feels worse				The patient does not wish to have lifestyle restrictions (e.g., participation in contact sports)
13220759726	410967167	2021-12-23 07:05:11	2021-12-23 07:09:41					Orthopaedic Surgeon	Asia	2-3 years	6-10		Lateral and AP cervical X-ray	Flexion and extension X-ray		Cervical CT scan				Sometimes/If Convenient	Yes	Depends on the severity (mild, moderate, severe)					Lateral and AP cervical X-ray										Presence of T2 hyperintensity of the spinal cord
13220741015	410967167	2021-12-23 06:45:30	2021-12-23 06:47:00					Orthopaedic Surgeon	Europe	2-3 years	≤5					Cervical CT scan				Rarely/Specific Cases	No
13220554709	410967167	2021-12-23 03:24:36	2021-12-23 03:27:54					Orthopaedic Surgeon	North America	2-3 years	≤5		Lateral and AP cervical X-ray	Flexion and extension X-ray						Rarely/Specific Cases	Yes	6 months			Clinical severity assessment using mJOA, Nurick or other DCM specific measures											None of the above						Minor worsening of neurological exam (e.g., loss of 1 point on mJOA/JOA)	No change in neurological exam but the patient subjectively feels worse			No change in neurological status but patient indicates accidental falls since the last consultation			Worsening identified by relatives/carers
13219660196	410967167	2021-12-22 18:03:21	2021-12-22 18:12:44					Orthopaedic Surgeon	Latin/South America	>10 years	≤5		Lateral and AP cervical X-ray	Flexion and extension X-ray		Cervical CT scan				Sometimes/If Convenient	Yes	6 months			Clinical severity assessment using mJOA, Nurick or other DCM specific measures					Cervical CT scan					RMI		Presence of T2 hyperintensity of the spinal cord								The patient remains impaired but has improved since the last follow-up	No change in neurological status but patient indicates accidental falls since the last consultation
13219644930	410967167	2021-12-22 17:56:14	2021-12-22 17:57:13					Neurosurgeon	Europe	4-5 years	6-10			Flexion and extension X-ray						Rarely/Specific Cases	No
13219463492	410967167	2021-12-22 16:24:34	2021-12-22 16:32:51					Orthopaedic Surgeon	North America	>10 years	6-10			Flexion and extension X-ray		Cervical CT scan				Rarely/Specific Cases	Yes	3 months			Clinical severity assessment using mJOA, Nurick or other DCM specific measures												Presence of T2 hyperintensity of the spinal cord		Presence of dynamic spondylolithesis/instability			Minor worsening of neurological exam (e.g., loss of 1 point on mJOA/JOA)				No change in neurological status but patient indicates accidental falls since the last consultation
13219429711	410967167	2021-12-22 16:09:25	2021-12-22 16:19:38					Neurologist	Europe	>10 years	6-10						Electrophysiology examination			Always	No																Presence of T2 hyperintensity of the spinal cord		Presence of dynamic spondylolithesis/instability
13219127565	410967167	2021-12-22 13:41:33	2021-12-22 13:53:04					Orthopaedic Surgeon	Latin/South America	4-5 years	6-10		Lateral and AP cervical X-ray	Flexion and extension X-ray		Cervical CT scan	Electrophysiology examination			Always	Yes	Initially close, and progressively longer intervals			Clinical severity assessment using mJOA, Nurick or other DCM specific measures		Lateral and AP cervical X-ray	Flexion and extension X-ray		Cervical CT scan	Electrophysiology examination						Presence of T2 hyperintensity of the spinal cord		Presence of dynamic spondylolithesis/instability			Minor worsening of neurological exam (e.g., loss of 1 point on mJOA/JOA)	No change in neurological exam but the patient subjectively feels worse			No change in neurological status but patient indicates accidental falls since the last consultation		Other comorbidities that increase the risk of falls (e.g., Parkinson’s disease)
13218550060	410967167	2021-12-22 07:27:45	2021-12-22 07:36:42					Neurosurgeon	Europe	>10 years	6-10		Lateral and AP cervical X-ray	Flexion and extension X-ray		Cervical CT scan				Rarely/Specific Cases	Yes	Initially close, and progressively longer intervals			Clinical severity assessment using mJOA, Nurick or other DCM specific measures												Presence of T2 hyperintensity of the spinal cord	Presence of cervical deformity	Presence of dynamic spondylolithesis/instability	Comorbidities that increase the risk of falls		Minor worsening of neurological exam (e.g., loss of 1 point on mJOA/JOA)	No change in neurological exam but the patient subjectively feels worse			No change in neurological status but patient indicates accidental falls since the last consultation	The patient does not wish to have lifestyle restrictions (e.g., participation in contact sports)		Worsening identified by relatives/carers
13217966848	410967167	2021-12-21 23:38:40	2021-12-21 23:47:56					Orthopaedic Surgeon	Europe	>10 years	≤5					Cervical CT scan		Flexion and Extension MRI		Rarely/Specific Cases	Yes	6 months			Clinical severity assessment using mJOA, Nurick or other DCM specific measures												Presence of T2 hyperintensity of the spinal cord					Minor worsening of neurological exam (e.g., loss of 1 point on mJOA/JOA)					The patient does not wish to have lifestyle restrictions (e.g., participation in contact sports)	Other comorbidities that increase the risk of falls (e.g., Parkinson’s disease)
13217746971	410967167	2021-12-20 15:55:36	2021-12-21 22:07:02					Orthopaedic Surgeon	Middle East	6-10 years	≤5					Cervical CT scan				Rarely/Specific Cases	Yes	12 months										Standard MRI					Presence of T2 hyperintensity of the spinal cord						No change in neurological exam but the patient subjectively feels worse
13217638402	410967167	2021-12-21 20:51:19	2021-12-21 20:58:35					Neurosurgeon	Latin/South America	6-10 years	6-10			Flexion and extension X-ray			Electrophysiology examination			Sometimes/If Convenient	Yes	12 months									Electrophysiology examination	Standard MRI					Presence of T2 hyperintensity of the spinal cord		Presence of dynamic spondylolithesis/instability			Minor worsening of neurological exam (e.g., loss of 1 point on mJOA/JOA)
13217492006	410967167	2021-12-21 19:34:50	2021-12-21 20:10:53					Neurosurgeon	Europe	6-10 years	11-20	None of the above								Rarely/Specific Cases	Yes	12 months										Standard MRI					Presence of T2 hyperintensity of the spinal cord		Presence of dynamic spondylolithesis/instability	Comorbidities that increase the risk of falls		Minor worsening of neurological exam (e.g., loss of 1 point on mJOA/JOA)	No change in neurological exam but the patient subjectively feels worse		The patient remains impaired but has improved since the last follow-up
13217411327	410967167	2021-12-21 18:54:09	2021-12-21 19:12:24					Neurosurgeon	Europe	>10 years	6-10		Lateral and AP cervical X-ray	Flexion and extension X-ray						Rarely/Specific Cases	Yes	12 months										Standard MRI					Presence of T2 hyperintensity of the spinal cord		Presence of dynamic spondylolithesis/instability	Comorbidities that increase the risk of falls		Minor worsening of neurological exam (e.g., loss of 1 point on mJOA/JOA)	No change in neurological exam but the patient subjectively feels worse		The patient remains impaired but has improved since the last follow-up	No change in neurological status but patient indicates accidental falls since the last consultation	The patient does not wish to have lifestyle restrictions (e.g., participation in contact sports)	Other comorbidities that increase the risk of falls (e.g., Parkinson’s disease)	Worsening identified by relatives/carers
13217193509	410967167	2021-12-21 17:14:30	2021-12-21 17:22:38					Neurosurgeon	Europe	6-10 years	6-10			Flexion and extension X-ray			Electrophysiology examination			Sometimes/If Convenient	No																Presence of T2 hyperintensity of the spinal cord
13216790820	410967167	2021-12-21 14:20:09	2021-12-21 14:29:46					Neurosurgeon	Middle East	>10 years	≤5		Lateral and AP cervical X-ray							Rarely/Specific Cases	Yes	3 months					Lateral and AP cervical X-ray										Presence of T2 hyperintensity of the spinal cord					Minor worsening of neurological exam (e.g., loss of 1 point on mJOA/JOA)	No change in neurological exam but the patient subjectively feels worse			No change in neurological status but patient indicates accidental falls since the last consultation	The patient does not wish to have lifestyle restrictions (e.g., participation in contact sports)	Other comorbidities that increase the risk of falls (e.g., Parkinson’s disease)	Worsening identified by relatives/carers
13216434144	410967167	2021-12-21 11:07:15	2021-12-21 11:15:33					Academic/Researcher	North America	≤1 year	≤5		Lateral and AP cervical X-ray				Electrophysiology examination			Sometimes/If Convenient		3 months		None of the above												None of the above					None of the above
13216418321	410967167	2021-12-21 10:58:21	2021-12-21 11:00:44					Orthopaedic Surgeon	Europe	2-3 years	≤5		Lateral and AP cervical X-ray		Standing whole body X-ray	Cervical CT scan	Electrophysiology examination			Sometimes/If Convenient	Yes	12 months		None of the above
13216359933	410967167	2021-12-21 10:19:55	2021-12-21 10:28:45					Orthopaedic Surgeon	Asia	4-5 years	>20		Lateral and AP cervical X-ray	Flexion and extension X-ray						Rarely/Specific Cases	No																		Presence of dynamic spondylolithesis/instability			Minor worsening of neurological exam (e.g., loss of 1 point on mJOA/JOA)				No change in neurological status but patient indicates accidental falls since the last consultation			Worsening identified by relatives/carers
13215908103	410967167	2021-12-21 03:59:13	2021-12-21 04:04:34					Neurosurgeon	North America	≤1 year	6-10		Lateral and AP cervical X-ray	Flexion and extension X-ray						Rarely/Specific Cases	Yes	12 months			Clinical severity assessment using mJOA, Nurick or other DCM specific measures	General health quality assessment (e.g., EQ5D, PROMIS, SF-36)		Flexion and extension X-ray									Presence of T2 hyperintensity of the spinal cord		Presence of dynamic spondylolithesis/instability	Comorbidities that increase the risk of falls		Minor worsening of neurological exam (e.g., loss of 1 point on mJOA/JOA)	No change in neurological exam but the patient subjectively feels worse			No change in neurological status but patient indicates accidental falls since the last consultation			Worsening identified by relatives/carers
13215804415	410967167	2021-12-21 02:26:20	2021-12-21 02:30:45					Orthopaedic Surgeon	North America	6-10 years	≤5		Lateral and AP cervical X-ray	Flexion and extension X-ray						Rarely/Specific Cases	Yes	3 months			Clinical severity assessment using mJOA, Nurick or other DCM specific measures	General health quality assessment (e.g., EQ5D, PROMIS, SF-36)	Lateral and AP cervical X-ray	Flexion and extension X-ray				Standard MRI				None of the above						Minor worsening of neurological exam (e.g., loss of 1 point on mJOA/JOA)	No change in neurological exam but the patient subjectively feels worse			No change in neurological status but patient indicates accidental falls since the last consultation
13215505422	410967167	2021-12-20 23:08:44	2021-12-20 23:13:45					Physiatrist/Physiotherapist	Europe	>10 years	≤5	None of the above								Rarely/Specific Cases	No																Presence of T2 hyperintensity of the spinal cord		Presence of dynamic spondylolithesis/instability			Minor worsening of neurological exam (e.g., loss of 1 point on mJOA/JOA)
13215418225	410967167	2021-12-20 22:28:18	2021-12-20 22:29:39					Neurosurgeon	Europe	2-3 years	11-20					Cervical CT scan	Electrophysiology examination			Sometimes/If Convenient	No
13215267204	410967167	2021-12-20 21:07:43	2021-12-20 21:16:13					Orthopaedic Surgeon	Europe	6-10 years	≤5		Lateral and AP cervical X-ray			Cervical CT scan	Electrophysiology examination			Always	Yes	12 months										Standard MRI							Presence of dynamic spondylolithesis/instability				No change in neurological exam but the patient subjectively feels worse			No change in neurological status but patient indicates accidental falls since the last consultation			Worsening identified by relatives/carers
13215188490	410967167	2021-12-20 20:25:36	2021-12-20 20:28:42					Neurosurgeon	Europe	6-10 years	6-10		Lateral and AP cervical X-ray							Sometimes/If Convenient	No																Presence of T2 hyperintensity of the spinal cord					Minor worsening of neurological exam (e.g., loss of 1 point on mJOA/JOA)
13215084703	410967167	2021-12-20 19:30:45	2021-12-20 19:37:09					Neurosurgeon	Europe	>10 years	≤5		Lateral and AP cervical X-ray	Flexion and extension X-ray		Cervical CT scan	Electrophysiology examination			Always	Yes	6 months			Clinical severity assessment using mJOA, Nurick or other DCM specific measures		Lateral and AP cervical X-ray	Flexion and extension X-ray			Electrophysiology examination	Standard MRI	Advanced MRI (e.g., DTI)				Presence of T2 hyperintensity of the spinal cord	Presence of cervical deformity	Presence of dynamic spondylolithesis/instability			Minor worsening of neurological exam (e.g., loss of 1 point on mJOA/JOA)					The patient does not wish to have lifestyle restrictions (e.g., participation in contact sports)
13214490979	410967167	2021-12-20 14:53:30	2021-12-20 14:58:34					Orthopaedic Surgeon	Asia	>10 years	11-20			Flexion and extension X-ray						Sometimes/If Convenient	Yes	3 months		None of the above													Presence of T2 hyperintensity of the spinal cord					Minor worsening of neurological exam (e.g., loss of 1 point on mJOA/JOA)
13214466334	410967167	2021-12-20 14:41:46	2021-12-20 14:45:20					Orthopaedic Surgeon	Asia	>10 years	6-10					Cervical CT scan				Sometimes/If Convenient	Yes	Other (please specify)	Life long							Cervical CT scan			Advanced MRI (e.g., DTI)
13214462028	410967167	2021-12-20 14:14:17	2021-12-20 14:44:42					Orthopaedic Surgeon	Latin/South America	>10 years	11-20		Lateral and AP cervical X-ray	Flexion and extension X-ray						Rarely/Specific Cases	No																		Presence of dynamic spondylolithesis/instability							No change in neurological status but patient indicates accidental falls since the last consultation			Worsening identified by relatives/carers
13214279375	410967167	2021-12-20 13:09:39	2021-12-20 13:11:29					Orthopaedic Surgeon	Europe	>10 years	6-10		Lateral and AP cervical X-ray			Cervical CT scan				Rarely/Specific Cases	No
13214021233	410967167	2021-12-20 10:17:55	2021-12-20 10:22:09					Orthopaedic Surgeon	Latin/South America	4-5 years	≤5		Lateral and AP cervical X-ray	Flexion and extension X-ray				Flexion and Extension MRI		Rarely/Specific Cases	No
13213804351	410967167	2021-12-20 07:44:39	2021-12-20 07:52:28					Neurosurgeon	Asia	>10 years	≤5		Lateral and AP cervical X-ray	Flexion and extension X-ray		Cervical CT scan			MRI	Sometimes/If Convenient	Yes	3 months					Lateral and AP cervical X-ray					Standard MRI					Presence of T2 hyperintensity of the spinal cord		Presence of dynamic spondylolithesis/instability	Comorbidities that increase the risk of falls		Minor worsening of neurological exam (e.g., loss of 1 point on mJOA/JOA)						Other comorbidities that increase the risk of falls (e.g., Parkinson’s disease)	Worsening identified by relatives/carers
13213807801	410967167	2021-12-20 07:48:05	2021-12-20 07:51:21					Orthopaedic Surgeon	Europe	>10 years	≤5		Lateral and AP cervical X-ray	Flexion and extension X-ray		Cervical CT scan	Electrophysiology examination			Most of the time	Yes	3 months			Clinical severity assessment using mJOA, Nurick or other DCM specific measures	General health quality assessment (e.g., EQ5D, PROMIS, SF-36)						Standard MRI
13213696191	410967167	2021-12-20 06:08:22	2021-12-20 06:13:43					Orthopaedic Surgeon	Asia	6-10 years	≤5		Lateral and AP cervical X-ray	Flexion and extension X-ray						Most of the time	Yes	3 months			Clinical severity assessment using mJOA, Nurick or other DCM specific measures		Lateral and AP cervical X-ray										Presence of T2 hyperintensity of the spinal cord					Minor worsening of neurological exam (e.g., loss of 1 point on mJOA/JOA)
13213586328	410967167	2021-12-20 03:53:02	2021-12-20 03:58:47					Orthopaedic Surgeon	Asia	>10 years	11-20		Lateral and AP cervical X-ray	Flexion and extension X-ray						Rarely/Specific Cases	Yes	6 months			Clinical severity assessment using mJOA, Nurick or other DCM specific measures		Lateral and AP cervical X-ray	Flexion and extension X-ray									Presence of T2 hyperintensity of the spinal cord		Presence of dynamic spondylolithesis/instability	Comorbidities that increase the risk of falls		Minor worsening of neurological exam (e.g., loss of 1 point on mJOA/JOA)					The patient does not wish to have lifestyle restrictions (e.g., participation in contact sports)
13213484198	410967167	2021-12-20 01:50:35	2021-12-20 01:57:47					Neurosurgeon	Asia	2-3 years	≤5		Lateral and AP cervical X-ray	Flexion and extension X-ray						Sometimes/If Convenient	Yes	3 months			Clinical severity assessment using mJOA, Nurick or other DCM specific measures	General health quality assessment (e.g., EQ5D, PROMIS, SF-36)	Lateral and AP cervical X-ray										Presence of T2 hyperintensity of the spinal cord	Presence of cervical deformity				Minor worsening of neurological exam (e.g., loss of 1 point on mJOA/JOA)							Worsening identified by relatives/carers
13213352242	410967167	2021-12-19 23:41:57	2021-12-19 23:44:07					Orthopaedic Surgeon	Latin/South America	>10 years	>20								MRI	Rarely/Specific Cases	Yes
13213261499	410967167	2021-12-19 22:38:22	2021-12-19 22:42:51					Neurosurgeon	Asia	>10 years	≤5		Lateral and AP cervical X-ray	Flexion and extension X-ray		Cervical CT scan	Electrophysiology examination			Most of the time	Yes	12 months					Lateral and AP cervical X-ray	Flexion and extension X-ray		Cervical CT scan	Electrophysiology examination	Standard MRI					Presence of T2 hyperintensity of the spinal cord		Presence of dynamic spondylolithesis/instability			Minor worsening of neurological exam (e.g., loss of 1 point on mJOA/JOA)	No change in neurological exam but the patient subjectively feels worse
13213186787	410967167	2021-12-19 21:28:24	2021-12-19 21:28:46					Orthopaedic Surgeon	Latin/South America	>10 years	6-10	None of the above								Rarely/Specific Cases	Yes
13213186397	410967167	2021-12-19 20:53:03	2021-12-19 21:28:03					Orthopaedic Surgeon	Latin/South America	>10 years	6-10	None of the above								Rarely/Specific Cases
13213161412	410967167	2021-12-19 20:55:37	2021-12-19 21:07:52					Orthopaedic Surgeon	Europe	>10 years	>20		Lateral and AP cervical X-ray	Flexion and extension X-ray			Electrophysiology examination			Always	Yes	6 months			Clinical severity assessment using mJOA, Nurick or other DCM specific measures							Standard MRI				None of the above						Minor worsening of neurological exam (e.g., loss of 1 point on mJOA/JOA)	No change in neurological exam but the patient subjectively feels worse
13213139259	410967167	2021-12-19 20:28:45	2021-12-19 20:33:44					Neurosurgeon	North America	>10 years	11-20		Lateral and AP cervical X-ray	Flexion and extension X-ray						Rarely/Specific Cases	Yes	3 months		None of the above													Presence of T2 hyperintensity of the spinal cord	Presence of cervical deformity	Presence of dynamic spondylolithesis/instability	Comorbidities that increase the risk of falls		Minor worsening of neurological exam (e.g., loss of 1 point on mJOA/JOA)	No change in neurological exam but the patient subjectively feels worse						Worsening identified by relatives/carers
13213136153	410967167	2021-12-19 20:24:58	2021-12-19 20:26:56					Neurosurgeon	Europe	>10 years	6-10						Electrophysiology examination			Always	Yes	6 months										Standard MRI
13213034054	410967167	2021-12-19 18:20:13	2021-12-19 18:24:28					Neurosurgeon	Europe	4-5 years	≤5						Electrophysiology examination			Always	Yes	12 months									Electrophysiology examination	Standard MRI					Presence of T2 hyperintensity of the spinal cord	Presence of cervical deformity	Presence of dynamic spondylolithesis/instability	Comorbidities that increase the risk of falls						No change in neurological status but patient indicates accidental falls since the last consultation		Other comorbidities that increase the risk of falls (e.g., Parkinson’s disease)
13213008147	410967167	2021-12-19 17:47:12	2021-12-19 18:03:01					Orthopaedic Surgeon	Europe	4-5 years	≤5		Lateral and AP cervical X-ray	Flexion and extension X-ray		Cervical CT scan				Rarely/Specific Cases	Yes	3 months			Clinical severity assessment using mJOA, Nurick or other DCM specific measures		Lateral and AP cervical X-ray	Flexion and extension X-ray		Cervical CT scan		Standard MRI						Presence of cervical deformity	Presence of dynamic spondylolithesis/instability	Comorbidities that increase the risk of falls						No change in neurological status but patient indicates accidental falls since the last consultation			Worsening identified by relatives/carers
13212949675	410967167	2021-12-19 16:42:08	2021-12-19 16:51:38					Neurosurgeon	Europe	6-10 years	11-20		Lateral and AP cervical X-ray	Flexion and extension X-ray			Electrophysiology examination			Most of the time	No																Presence of T2 hyperintensity of the spinal cord		Presence of dynamic spondylolithesis/instability	Comorbidities that increase the risk of falls		Minor worsening of neurological exam (e.g., loss of 1 point on mJOA/JOA)	No change in neurological exam but the patient subjectively feels worse				The patient does not wish to have lifestyle restrictions (e.g., participation in contact sports)
13212884885	410967167	2021-12-19 15:31:32	2021-12-19 15:39:07					Neurosurgeon	Europe	>10 years	≤5					Cervical CT scan	Electrophysiology examination			Always	Yes	12 months			Clinical severity assessment using mJOA, Nurick or other DCM specific measures	General health quality assessment (e.g., EQ5D, PROMIS, SF-36)					Electrophysiology examination	Standard MRI				None of the above							No change in neurological exam but the patient subjectively feels worse			No change in neurological status but patient indicates accidental falls since the last consultation			Worsening identified by relatives/carers
13212841313	410967167	2021-12-19 14:38:26	2021-12-19 14:42:30					Neurosurgeon	Middle East	>10 years	6-10					Cervical CT scan				Rarely/Specific Cases	Yes	Depends on the severity (mild, moderate, severe)		None of the above
13212750298	410967167	2021-12-19 12:54:59	2021-12-19 13:39:59					Orthopaedic Surgeon	Latin/South America	>10 years	≤5			Flexion and extension X-ray		Cervical CT scan	Electrophysiology examination			Sometimes/If Convenient	No																Presence of T2 hyperintensity of the spinal cord									No change in neurological status but patient indicates accidental falls since the last consultation
13212780324	410967167	2021-12-19 13:28:17	2021-12-19 13:36:56					Neurosurgeon	Europe	6-10 years	6-10					Cervical CT scan	Electrophysiology examination			Most of the time	Yes	Depends on the severity (mild, moderate, severe)										Standard MRI					Presence of T2 hyperintensity of the spinal cord			Comorbidities that increase the risk of falls		Minor worsening of neurological exam (e.g., loss of 1 point on mJOA/JOA)	No change in neurological exam but the patient subjectively feels worse
13212727866	410967167	2021-12-19 12:20:43	2021-12-19 12:31:43					Orthopaedic Surgeon	Middle East	≤1 year	≤5		Lateral and AP cervical X-ray							Rarely/Specific Cases	No																	Presence of cervical deformity	Presence of dynamic spondylolithesis/instability			Minor worsening of neurological exam (e.g., loss of 1 point on mJOA/JOA)
13212572414	410967167	2021-12-19 08:48:18	2021-12-19 08:54:58					Orthopaedic Surgeon	Middle East	6-10 years	11-20		Lateral and AP cervical X-ray			Cervical CT scan				Sometimes/If Convenient	Yes	Depends on the severity (mild, moderate, severe)			Clinical severity assessment using mJOA, Nurick or other DCM specific measures											None of the above							No change in neurological exam but the patient subjectively feels worse						Worsening identified by relatives/carers
13212531387	410967167	2021-12-19 07:41:15	2021-12-19 07:49:44					Orthopaedic Surgeon	Asia	6-10 years	11-20		Lateral and AP cervical X-ray	Flexion and extension X-ray						Rarely/Specific Cases	Yes	3 months					Lateral and AP cervical X-ray	Flexion and extension X-ray					Advanced MRI (e.g., DTI)			None of the above
13212518317	410967167	2021-12-19 07:19:27	2021-12-19 07:24:02					Neurosurgeon	Europe	6-10 years	≤5		Lateral and AP cervical X-ray	Flexion and extension X-ray		Cervical CT scan				Rarely/Specific Cases	No																Presence of T2 hyperintensity of the spinal cord		Presence of dynamic spondylolithesis/instability	Comorbidities that increase the risk of falls		Minor worsening of neurological exam (e.g., loss of 1 point on mJOA/JOA)				No change in neurological status but patient indicates accidental falls since the last consultation		Other comorbidities that increase the risk of falls (e.g., Parkinson’s disease)	Worsening identified by relatives/carers
13212502627	410967167	2021-12-19 06:48:36	2021-12-19 06:51:04					Orthopaedic Surgeon	Asia	6-10 years	≤5		Lateral and AP cervical X-ray	Flexion and extension X-ray						Rarely/Specific Cases	Yes	3 months			Clinical severity assessment using mJOA, Nurick or other DCM specific measures
13212485730	410967167	2021-12-19 06:14:13	2021-12-19 06:23:15					Orthopaedic Surgeon	Asia	4-5 years	>20		Lateral and AP cervical X-ray	Flexion and extension X-ray		Cervical CT scan				Sometimes/If Convenient	No																Presence of T2 hyperintensity of the spinal cord	Presence of cervical deformity	Presence of dynamic spondylolithesis/instability			Minor worsening of neurological exam (e.g., loss of 1 point on mJOA/JOA)				No change in neurological status but patient indicates accidental falls since the last consultation			Worsening identified by relatives/carers
13212436452	410967167	2021-12-19 04:34:23	2021-12-19 04:43:06					Orthopaedic Surgeon	Asia	>10 years	>20		Lateral and AP cervical X-ray	Flexion and extension X-ray						Sometimes/If Convenient	No																		Presence of dynamic spondylolithesis/instability							No change in neurological status but patient indicates accidental falls since the last consultation
13212404927	410967167	2021-12-19 03:36:44	2021-12-19 03:45:00					Orthopaedic Surgeon	Asia	>10 years	6-10		Lateral and AP cervical X-ray	Flexion and extension X-ray						Rarely/Specific Cases	Yes	12 months			Clinical severity assessment using mJOA, Nurick or other DCM specific measures												Presence of T2 hyperintensity of the spinal cord						No change in neurological exam but the patient subjectively feels worse
13212383222	410967167	2021-12-19 02:57:12	2021-12-19 03:01:04					Orthopaedic Surgeon	Middle East	>10 years	6-10		Lateral and AP cervical X-ray	Flexion and extension X-ray				Flexion and Extension MRI		Most of the time	Yes
13212359617	410967167	2021-12-19 02:21:39	2021-12-19 02:28:15					Orthopaedic Surgeon	Asia	2-3 years	≤5		Lateral and AP cervical X-ray	Flexion and extension X-ray	Standing whole body X-ray	Cervical CT scan		Flexion and Extension MRI		Sometimes/If Convenient	Yes	6 months			Clinical severity assessment using mJOA, Nurick or other DCM specific measures		Lateral and AP cervical X-ray	Flexion and extension X-ray									Presence of T2 hyperintensity of the spinal cord		Presence of dynamic spondylolithesis/instability				No change in neurological exam but the patient subjectively feels worse			No change in neurological status but patient indicates accidental falls since the last consultation	The patient does not wish to have lifestyle restrictions (e.g., participation in contact sports)
13212358255	410967167	2021-12-19 01:38:08	2021-12-19 02:20:19					Orthopaedic Surgeon	Latin/South America	6-10 years	6-10							Flexion and Extension MRI	DTI	Always
13212329764	410967167	2021-12-19 01:33:13	2021-12-19 02:08:24					Orthopaedic Surgeon	Latin/South America	6-10 years	≤5					Cervical CT scan				Sometimes/If Convenient	Yes	3 months			Clinical severity assessment using mJOA, Nurick or other DCM specific measures							Standard MRI					Presence of T2 hyperintensity of the spinal cord	Presence of cervical deformity	Presence of dynamic spondylolithesis/instability	Comorbidities that increase the risk of falls		Minor worsening of neurological exam (e.g., loss of 1 point on mJOA/JOA)	No change in neurological exam but the patient subjectively feels worse						Worsening identified by relatives/carers
13212336814	410967167	2021-12-19 01:40:32	2021-12-19 02:07:19					Neurosurgeon	Latin/South America	6-10 years	6-10					Cervical CT scan	Electrophysiology examination			Always	Yes	Depends on the severity (mild, moderate, severe)			Clinical severity assessment using mJOA, Nurick or other DCM specific measures					Cervical CT scan	Electrophysiology examination	Standard MRI							Presence of dynamic spondylolithesis/instability	Comorbidities that increase the risk of falls	None of the above
13212343200	410967167	2021-12-19 01:54:47	2021-12-19 01:56:07					Orthopaedic Surgeon	Latin/South America	6-10 years	≤5						Electrophysiology examination			Most of the time	Yes	12 months			Clinical severity assessment using mJOA, Nurick or other DCM specific measures
13212328606	410967167	2021-12-19 01:26:29	2021-12-19 01:41:25					Orthopaedic Surgeon	Latin/South America	2-3 years	≤5		Lateral and AP cervical X-ray	Flexion and extension X-ray		Cervical CT scan	Electrophysiology examination			Always	Yes	3 months			Clinical severity assessment using mJOA, Nurick or other DCM specific measures						Electrophysiology examination	Standard MRI							Presence of dynamic spondylolithesis/instability			Minor worsening of neurological exam (e.g., loss of 1 point on mJOA/JOA)	No change in neurological exam but the patient subjectively feels worse			No change in neurological status but patient indicates accidental falls since the last consultation			Worsening identified by relatives/carers
13212320375	410967167	2021-12-19 01:18:45	2021-12-19 01:25:37					Orthopaedic Surgeon	Latin/South America	>10 years	≤5		Lateral and AP cervical X-ray	Flexion and extension X-ray						Rarely/Specific Cases	Yes	12 months										Standard MRI					Presence of T2 hyperintensity of the spinal cord					Minor worsening of neurological exam (e.g., loss of 1 point on mJOA/JOA)
13212257481	410967167	2021-12-18 23:46:11	2021-12-18 23:50:56					Orthopaedic Surgeon	North America	>10 years	6-10		Lateral and AP cervical X-ray	Flexion and extension X-ray						Rarely/Specific Cases	No																Presence of T2 hyperintensity of the spinal cord	Presence of cervical deformity	Presence of dynamic spondylolithesis/instability	Comorbidities that increase the risk of falls		Minor worsening of neurological exam (e.g., loss of 1 point on mJOA/JOA)							Worsening identified by relatives/carers
13212181769	410967167	2021-12-18 22:09:25	2021-12-18 22:18:00					Orthopaedic Surgeon	Latin/South America	4-5 years	≤5		Lateral and AP cervical X-ray	Flexion and extension X-ray		Cervical CT scan	Electrophysiology examination			Always	Yes	6 months			Clinical severity assessment using mJOA, Nurick or other DCM specific measures	General health quality assessment (e.g., EQ5D, PROMIS, SF-36)									MRI one year		Presence of T2 hyperintensity of the spinal cord	Presence of cervical deformity	Presence of dynamic spondylolithesis/instability			Minor worsening of neurological exam (e.g., loss of 1 point on mJOA/JOA)	No change in neurological exam but the patient subjectively feels worse			No change in neurological status but patient indicates accidental falls since the last consultation		Other comorbidities that increase the risk of falls (e.g., Parkinson’s disease)	Worsening identified by relatives/carers
13212045326	410967167	2021-12-17 14:54:42	2021-12-18 19:55:23					Orthopaedic Surgeon	Latin/South America	2-3 years	6-10		Lateral and AP cervical X-ray	Flexion and extension X-ray			Electrophysiology examination			Always	Yes	6 months			Clinical severity assessment using mJOA, Nurick or other DCM specific measures	General health quality assessment (e.g., EQ5D, PROMIS, SF-36)						Standard MRI					Presence of T2 hyperintensity of the spinal cord		Presence of dynamic spondylolithesis/instability			Minor worsening of neurological exam (e.g., loss of 1 point on mJOA/JOA)	No change in neurological exam but the patient subjectively feels worse			No change in neurological status but patient indicates accidental falls since the last consultation	The patient does not wish to have lifestyle restrictions (e.g., participation in contact sports)
13212033527	410967167	2021-12-18 19:26:11	2021-12-18 19:51:39					Orthopaedic Surgeon	Latin/South America	6-10 years	11-20		Lateral and AP cervical X-ray	Flexion and extension X-ray		Cervical CT scan	Electrophysiology examination			Always	Yes	3 months								Cervical CT scan							Presence of T2 hyperintensity of the spinal cord		Presence of dynamic spondylolithesis/instability	Comorbidities that increase the risk of falls			No change in neurological exam but the patient subjectively feels worse				The patient does not wish to have lifestyle restrictions (e.g., participation in contact sports)	Other comorbidities that increase the risk of falls (e.g., Parkinson’s disease)
13211963344	410967167	2021-12-18 18:17:42	2021-12-18 18:22:25					Neurosurgeon	North America	>10 years	11-20		Lateral and AP cervical X-ray	Flexion and extension X-ray						Sometimes/If Convenient	Yes	6 months			Clinical severity assessment using mJOA, Nurick or other DCM specific measures											None of the above						Minor worsening of neurological exam (e.g., loss of 1 point on mJOA/JOA)							Worsening identified by relatives/carers
13211923577	410967167	2021-12-18 17:35:38	2021-12-18 17:38:04					Neurosurgeon	Europe	4-5 years	≤5			Flexion and extension X-ray						Rarely/Specific Cases	No
13211904368	410967167	2021-12-18 17:16:37	2021-12-18 17:34:03					Neurosurgeon	Europe	>10 years	≤5		Lateral and AP cervical X-ray	Flexion and extension X-ray		Cervical CT scan				Rarely/Specific Cases	No																Presence of T2 hyperintensity of the spinal cord		Presence of dynamic spondylolithesis/instability			Minor worsening of neurological exam (e.g., loss of 1 point on mJOA/JOA)	No change in neurological exam but the patient subjectively feels worse			No change in neurological status but patient indicates accidental falls since the last consultation	The patient does not wish to have lifestyle restrictions (e.g., participation in contact sports)	Other comorbidities that increase the risk of falls (e.g., Parkinson’s disease)	Worsening identified by relatives/carers
13211903927	410967167	2021-12-18 17:18:18	2021-12-18 17:24:55					Neurosurgeon	Europe	>10 years	≤5			Flexion and extension X-ray						Rarely/Specific Cases	Yes	6 months			Clinical severity assessment using mJOA, Nurick or other DCM specific measures	General health quality assessment (e.g., EQ5D, PROMIS, SF-36)											Presence of T2 hyperintensity of the spinal cord		Presence of dynamic spondylolithesis/instability			Minor worsening of neurological exam (e.g., loss of 1 point on mJOA/JOA)	No change in neurological exam but the patient subjectively feels worse			No change in neurological status but patient indicates accidental falls since the last consultation			Worsening identified by relatives/carers
13211873083	410967167	2021-12-18 16:44:06	2021-12-18 16:55:34					Neurosurgeon	Latin/South America	6-10 years	≤5			Flexion and extension X-ray			Electrophysiology examination			Most of the time	Yes	3 months						Flexion and extension X-ray			Electrophysiology examination	Standard MRI					Presence of T2 hyperintensity of the spinal cord		Presence of dynamic spondylolithesis/instability	Comorbidities that increase the risk of falls								Other comorbidities that increase the risk of falls (e.g., Parkinson’s disease)	Worsening identified by relatives/carers
13211823035	410967167	2021-12-18 16:04:35	2021-12-18 16:11:54					Neurosurgeon	Asia	2-3 years	≤5		Lateral and AP cervical X-ray			Cervical CT scan				Rarely/Specific Cases	Yes	Initially close, and progressively longer intervals					Lateral and AP cervical X-ray			Cervical CT scan		Standard MRI					Presence of T2 hyperintensity of the spinal cord		Presence of dynamic spondylolithesis/instability
13211774979	410967167	2021-12-18 15:18:10	2021-12-18 15:44:00					Orthopaedic Surgeon	Latin/South America	>10 years	≤5		Lateral and AP cervical X-ray	Flexion and extension X-ray		Cervical CT scan		Flexion and Extension MRI		Sometimes/If Convenient	Yes	12 months			Clinical severity assessment using mJOA, Nurick or other DCM specific measures	General health quality assessment (e.g., EQ5D, PROMIS, SF-36)						Standard MRI		Flexion and extension MRI					Presence of dynamic spondylolithesis/instability	Comorbidities that increase the risk of falls		Minor worsening of neurological exam (e.g., loss of 1 point on mJOA/JOA)					The patient does not wish to have lifestyle restrictions (e.g., participation in contact sports)	Other comorbidities that increase the risk of falls (e.g., Parkinson’s disease)
13211735864	410967167	2021-12-18 14:41:18	2021-12-18 14:55:30					Orthopaedic Surgeon	Latin/South America	>10 years	>20		Lateral and AP cervical X-ray	Flexion and extension X-ray			Electrophysiology examination		No coment	Always	Yes	12 months										Standard MRI					Presence of T2 hyperintensity of the spinal cord		Presence of dynamic spondylolithesis/instability			Minor worsening of neurological exam (e.g., loss of 1 point on mJOA/JOA)	No change in neurological exam but the patient subjectively feels worse
13211725132	410967167	2021-12-18 14:30:03	2021-12-18 14:40:58					Neurosurgeon	Asia	>10 years	>20			Flexion and extension X-ray		Cervical CT scan		Flexion and Extension MRI	Hait analysis	Rarely/Specific Cases	Yes	Initially close, and progressively longer intervals			Clinical severity assessment using mJOA, Nurick or other DCM specific measures			Flexion and extension X-ray					Advanced MRI (e.g., DTI)	Flexion and extension MRI	Hait analysis		Presence of T2 hyperintensity of the spinal cord		Presence of dynamic spondylolithesis/instability				No change in neurological exam but the patient subjectively feels worse
13211657600	410967167	2021-12-18 13:21:20	2021-12-18 13:32:18					Orthopaedic Surgeon	Latin/South America	>10 years	≤5		Lateral and AP cervical X-ray	Flexion and extension X-ray		Cervical CT scan	Electrophysiology examination			Rarely/Specific Cases	Yes	6 months										Standard MRI					Presence of T2 hyperintensity of the spinal cord		Presence of dynamic spondylolithesis/instability	Comorbidities that increase the risk of falls		Minor worsening of neurological exam (e.g., loss of 1 point on mJOA/JOA)						Other comorbidities that increase the risk of falls (e.g., Parkinson’s disease)	Worsening identified by relatives/carers
13211637922	410967167	2021-12-18 13:00:06	2021-12-18 13:21:49					Orthopaedic Surgeon	Latin/South America	>10 years	≤5		Lateral and AP cervical X-ray			Cervical CT scan				Sometimes/If Convenient	No																Presence of T2 hyperintensity of the spinal cord		Presence of dynamic spondylolithesis/instability			Minor worsening of neurological exam (e.g., loss of 1 point on mJOA/JOA)	No change in neurological exam but the patient subjectively feels worse						Worsening identified by relatives/carers
13211621413	410967167	2021-12-18 12:40:43	2021-12-18 12:49:17					Orthopaedic Surgeon	Latin/South America	>10 years	≤5					Cervical CT scan	Electrophysiology examination			Always	Yes	12 months			Clinical severity assessment using mJOA, Nurick or other DCM specific measures						Electrophysiology examination	Standard MRI					Presence of T2 hyperintensity of the spinal cord	Presence of cervical deformity	Presence of dynamic spondylolithesis/instability			Minor worsening of neurological exam (e.g., loss of 1 point on mJOA/JOA)
13211613119	410967167	2021-12-18 12:30:17	2021-12-18 12:36:40					Neurosurgeon	Europe	2-3 years	≤5		Lateral and AP cervical X-ray			Cervical CT scan				Rarely/Specific Cases	Yes	12 months			Clinical severity assessment using mJOA, Nurick or other DCM specific measures												Presence of T2 hyperintensity of the spinal cord		Presence of dynamic spondylolithesis/instability				No change in neurological exam but the patient subjectively feels worse			No change in neurological status but patient indicates accidental falls since the last consultation			Worsening identified by relatives/carers
13211608819	410967167	2021-12-18 12:24:48	2021-12-18 12:33:58					Orthopaedic Surgeon	Latin/South America	>10 years	≤5		Lateral and AP cervical X-ray	Flexion and extension X-ray	Standing whole body X-ray	Cervical CT scan	Electrophysiology examination			Most of the time	Yes	No structured follow-up, ask patient to come back if worse			Clinical severity assessment using mJOA, Nurick or other DCM specific measures		Lateral and AP cervical X-ray	Flexion and extension X-ray	Standing whole body X-ray	Cervical CT scan	Electrophysiology examination	Standard MRI					Presence of T2 hyperintensity of the spinal cord	Presence of cervical deformity	Presence of dynamic spondylolithesis/instability	Comorbidities that increase the risk of falls		Minor worsening of neurological exam (e.g., loss of 1 point on mJOA/JOA)	No change in neurological exam but the patient subjectively feels worse			No change in neurological status but patient indicates accidental falls since the last consultation	The patient does not wish to have lifestyle restrictions (e.g., participation in contact sports)	Other comorbidities that increase the risk of falls (e.g., Parkinson’s disease)	Worsening identified by relatives/carers
13211586315	410967167	2021-12-18 11:57:38	2021-12-18 12:01:55					Orthopaedic Surgeon	Africa	>10 years	6-10		Lateral and AP cervical X-ray							Sometimes/If Convenient	Yes	6 months									Electrophysiology examination						Presence of T2 hyperintensity of the spinal cord	Presence of cervical deformity	Presence of dynamic spondylolithesis/instability	Comorbidities that increase the risk of falls									Worsening identified by relatives/carers
13211569196	410967167	2021-12-18 11:36:13	2021-12-18 11:37:27					Orthopaedic Surgeon	Latin/South America	6-10 years	≤5		Lateral and AP cervical X-ray	Flexion and extension X-ray						Rarely/Specific Cases	No
13208656167	410967167	2021-12-17 01:00:57	2021-12-18 11:36:52					Orthopaedic Surgeon	Latin/South America	4-5 years	≤5		Lateral and AP cervical X-ray	Flexion and extension X-ray						Sometimes/If Convenient	Yes	Depends on the severity (mild, moderate, severe)			Clinical severity assessment using mJOA, Nurick or other DCM specific measures		Lateral and AP cervical X-ray	Flexion and extension X-ray				Standard MRI							Presence of dynamic spondylolithesis/instability
13211558719	410967167	2021-12-18 11:20:49	2021-12-18 11:23:25					Orthopaedic Surgeon	Latin/South America	>10 years	6-10		Lateral and AP cervical X-ray	Flexion and extension X-ray		Cervical CT scan		Flexion and Extension MRI		Most of the time	No
13211541392	410967167	2021-12-18 10:59:09	2021-12-18 11:05:05					Orthopaedic Surgeon	Latin/South America	2-3 years	≤5		Lateral and AP cervical X-ray							Always	No																		Presence of dynamic spondylolithesis/instability			Minor worsening of neurological exam (e.g., loss of 1 point on mJOA/JOA)
13211527193	410967167	2021-12-18 10:39:03	2021-12-18 10:50:09					Orthopaedic Surgeon	Latin/South America	>10 years	≤5						Electrophysiology examination	Flexion and Extension MRI		Sometimes/If Convenient	Yes	3 months										Standard MRI							Presence of dynamic spondylolithesis/instability			Minor worsening of neurological exam (e.g., loss of 1 point on mJOA/JOA)
13211448105	410967167	2021-12-18 08:59:44	2021-12-18 09:05:30					Neurosurgeon	Europe	>10 years	11-20		Lateral and AP cervical X-ray							Rarely/Specific Cases	No																		Presence of dynamic spondylolithesis/instability			Minor worsening of neurological exam (e.g., loss of 1 point on mJOA/JOA)						Other comorbidities that increase the risk of falls (e.g., Parkinson’s disease)
13211431164	410967167	2021-12-18 08:38:07	2021-12-18 08:46:07					Orthopaedic Surgeon	Asia	>10 years	≤5		Lateral and AP cervical X-ray				Electrophysiology examination	Flexion and Extension MRI		Most of the time	Yes	Initially close, and progressively longer intervals			Clinical severity assessment using mJOA, Nurick or other DCM specific measures	General health quality assessment (e.g., EQ5D, PROMIS, SF-36)	Lateral and AP cervical X-ray							Flexion and extension MRI					Presence of dynamic spondylolithesis/instability										Worsening identified by relatives/carers
13211425579	410967167	2021-12-18 08:30:18	2021-12-18 08:42:58					Orthopaedic Surgeon	Asia	>10 years	≤5			Flexion and extension X-ray		Cervical CT scan			myelography	Rarely/Specific Cases	Yes	12 months			Clinical severity assessment using mJOA, Nurick or other DCM specific measures			Flexion and extension X-ray				Standard MRI					Presence of T2 hyperintensity of the spinal cord		Presence of dynamic spondylolithesis/instability	Comorbidities that increase the risk of falls		Minor worsening of neurological exam (e.g., loss of 1 point on mJOA/JOA)	No change in neurological exam but the patient subjectively feels worse			No change in neurological status but patient indicates accidental falls since the last consultation			Worsening identified by relatives/carers
13211409029	410967167	2021-12-18 08:11:48	2021-12-18 08:22:24					Neurosurgeon	Europe	>10 years	≤5					Cervical CT scan				Sometimes/If Convenient	No																Presence of T2 hyperintensity of the spinal cord	Presence of cervical deformity	Presence of dynamic spondylolithesis/instability	Comorbidities that increase the risk of falls			No change in neurological exam but the patient subjectively feels worse			No change in neurological status but patient indicates accidental falls since the last consultation	The patient does not wish to have lifestyle restrictions (e.g., participation in contact sports)		Worsening identified by relatives/carers
13211404032	410967167	2021-12-18 08:05:56	2021-12-18 08:14:25					Neurosurgeon	Europe	>10 years	≤5						Electrophysiology examination		Gaat analysis	Always	Yes	12 months									Electrophysiology examination		Advanced MRI (e.g., DTI)				Presence of T2 hyperintensity of the spinal cord		Presence of dynamic spondylolithesis/instability			Minor worsening of neurological exam (e.g., loss of 1 point on mJOA/JOA)	No change in neurological exam but the patient subjectively feels worse		The patient remains impaired but has improved since the last follow-up	No change in neurological status but patient indicates accidental falls since the last consultation	The patient does not wish to have lifestyle restrictions (e.g., participation in contact sports)	Other comorbidities that increase the risk of falls (e.g., Parkinson’s disease)	Worsening identified by relatives/carers
13211397336	410967167	2021-12-18 07:58:43	2021-12-18 08:11:05					Neurosurgeon	Europe	6-10 years	>20					Cervical CT scan	Electrophysiology examination			Rarely/Specific Cases	No																Presence of T2 hyperintensity of the spinal cord		Presence of dynamic spondylolithesis/instability	Comorbidities that increase the risk of falls									Worsening identified by relatives/carers
13211353427	410967167	2021-12-18 06:54:16	2021-12-18 07:05:17					Neurosurgeon	North America	>10 years	≤5		Lateral and AP cervical X-ray	Flexion and extension X-ray						Rarely/Specific Cases	Yes	12 months				General health quality assessment (e.g., EQ5D, PROMIS, SF-36)											Presence of T2 hyperintensity of the spinal cord	Presence of cervical deformity	Presence of dynamic spondylolithesis/instability	Comorbidities that increase the risk of falls			No change in neurological exam but the patient subjectively feels worse			No change in neurological status but patient indicates accidental falls since the last consultation			Worsening identified by relatives/carers
13211324657	410967167	2021-12-18 06:12:18	2021-12-18 06:15:08					Neurosurgeon	Europe	>10 years	11-20	None of the above								Rarely/Specific Cases	Yes	3 months										Standard MRI
13211290237	410967167	2021-12-18 05:15:54	2021-12-18 05:26:03					Neurosurgeon	Europe	4-5 years	6-10	None of the above								Rarely/Specific Cases	No																Presence of T2 hyperintensity of the spinal cord		Presence of dynamic spondylolithesis/instability			Minor worsening of neurological exam (e.g., loss of 1 point on mJOA/JOA)				No change in neurological status but patient indicates accidental falls since the last consultation	The patient does not wish to have lifestyle restrictions (e.g., participation in contact sports)		Worsening identified by relatives/carers
13211174147	410967167	2021-12-18 02:40:51	2021-12-18 02:49:39					Orthopaedic Surgeon	Latin/South America	>10 years	6-10		Lateral and AP cervical X-ray	Flexion and extension X-ray		Cervical CT scan	Electrophysiology examination			Always	Yes	6 months			Clinical severity assessment using mJOA, Nurick or other DCM specific measures							Standard MRI					Presence of T2 hyperintensity of the spinal cord		Presence of dynamic spondylolithesis/instability			Minor worsening of neurological exam (e.g., loss of 1 point on mJOA/JOA)			The patient remains impaired but has improved since the last follow-up		The patient does not wish to have lifestyle restrictions (e.g., participation in contact sports)
13211151483	410967167	2021-12-18 02:15:03	2021-12-18 02:24:56					Orthopaedic Surgeon	North America	>10 years	≤5		Lateral and AP cervical X-ray							Rarely/Specific Cases	Yes	12 months				General health quality assessment (e.g., EQ5D, PROMIS, SF-36)	Lateral and AP cervical X-ray					Standard MRI					Presence of T2 hyperintensity of the spinal cord		Presence of dynamic spondylolithesis/instability	Comorbidities that increase the risk of falls		Minor worsening of neurological exam (e.g., loss of 1 point on mJOA/JOA)				No change in neurological status but patient indicates accidental falls since the last consultation	The patient does not wish to have lifestyle restrictions (e.g., participation in contact sports)	Other comorbidities that increase the risk of falls (e.g., Parkinson’s disease)	Worsening identified by relatives/carers
13211151416	410967167	2021-12-18 02:15:40	2021-12-18 02:20:32					Orthopaedic Surgeon	Asia	6-10 years	>20		Lateral and AP cervical X-ray	Flexion and extension X-ray	Standing whole body X-ray					Sometimes/If Convenient	Yes	6 months			Clinical severity assessment using mJOA, Nurick or other DCM specific measures		Lateral and AP cervical X-ray									None of the above										No change in neurological status but patient indicates accidental falls since the last consultation	The patient does not wish to have lifestyle restrictions (e.g., participation in contact sports)		Worsening identified by relatives/carers
13211055754	410967167	2021-12-18 00:39:53	2021-12-18 00:45:11					Orthopaedic Surgeon	Asia	>10 years	6-10		Lateral and AP cervical X-ray	Flexion and extension X-ray						Rarely/Specific Cases	Yes	Depends on the severity (mild, moderate, severe)		None of the above
13210979427	410967167	2021-12-17 23:33:23	2021-12-17 23:44:42					Orthopaedic Surgeon	Latin/South America	2-3 years	≤5		Lateral and AP cervical X-ray			Cervical CT scan				Rarely/Specific Cases	Yes	Initially close, and progressively longer intervals			Clinical severity assessment using mJOA, Nurick or other DCM specific measures	General health quality assessment (e.g., EQ5D, PROMIS, SF-36)						Standard MRI					Presence of T2 hyperintensity of the spinal cord	Presence of cervical deformity	Presence of dynamic spondylolithesis/instability	Comorbidities that increase the risk of falls
13210889795	410967167	2021-12-17 22:35:21	2021-12-17 22:47:57					Neurosurgeon	Europe	>10 years	≤5			Flexion and extension X-ray						Rarely/Specific Cases	Yes	Depends on the severity (mild, moderate, severe)										Standard MRI					Presence of T2 hyperintensity of the spinal cord		Presence of dynamic spondylolithesis/instability	Comorbidities that increase the risk of falls		Minor worsening of neurological exam (e.g., loss of 1 point on mJOA/JOA)
13210896351	410967167	2021-12-17 22:41:56	2021-12-17 22:45:04					Neurosurgeon	Europe	>10 years	6-10						Electrophysiology examination			Most of the time	No																Presence of T2 hyperintensity of the spinal cord	Presence of cervical deformity	Presence of dynamic spondylolithesis/instability	Comorbidities that increase the risk of falls		Minor worsening of neurological exam (e.g., loss of 1 point on mJOA/JOA)				No change in neurological status but patient indicates accidental falls since the last consultation		Other comorbidities that increase the risk of falls (e.g., Parkinson’s disease)	Worsening identified by relatives/carers
13210878933	410967167	2021-12-17 22:31:13	2021-12-17 22:34:17					Neurosurgeon	Europe	>10 years	≤5	None of the above								Always	Yes	6 months										Standard MRI					Presence of T2 hyperintensity of the spinal cord					Minor worsening of neurological exam (e.g., loss of 1 point on mJOA/JOA)
13210819110	410967167	2021-12-17 21:47:18	2021-12-17 22:32:28					Orthopaedic Surgeon	Europe	6-10 years	6-10			Flexion and extension X-ray		Cervical CT scan				Sometimes/If Convenient	Yes	Initially close, and progressively longer intervals			Clinical severity assessment using mJOA, Nurick or other DCM specific measures	General health quality assessment (e.g., EQ5D, PROMIS, SF-36)		Flexion and extension X-ray										Presence of cervical deformity	Presence of dynamic spondylolithesis/instability
13210779716	410967167	2021-12-17 21:33:44	2021-12-17 21:47:17					Orthopaedic Surgeon	Middle East	>10 years	>20		Lateral and AP cervical X-ray							Rarely/Specific Cases	Yes	6 months			Clinical severity assessment using mJOA, Nurick or other DCM specific measures												Presence of T2 hyperintensity of the spinal cord	Presence of cervical deformity	Presence of dynamic spondylolithesis/instability			Minor worsening of neurological exam (e.g., loss of 1 point on mJOA/JOA)	No change in neurological exam but the patient subjectively feels worse		The patient remains impaired but has improved since the last follow-up				Worsening identified by relatives/carers
13210744776	410967167	2021-12-17 21:15:59	2021-12-17 21:25:07					Orthopaedic Surgeon	Asia	>10 years	6-10		Lateral and AP cervical X-ray	Flexion and extension X-ray		Cervical CT scan				Rarely/Specific Cases	Yes	Depends on the severity (mild, moderate, severe)			Clinical severity assessment using mJOA, Nurick or other DCM specific measures	General health quality assessment (e.g., EQ5D, PROMIS, SF-36)											Presence of T2 hyperintensity of the spinal cord	Presence of cervical deformity	Presence of dynamic spondylolithesis/instability	Comorbidities that increase the risk of falls		Minor worsening of neurological exam (e.g., loss of 1 point on mJOA/JOA)							Worsening identified by relatives/carers
13210700735	410967167	2021-12-17 20:53:26	2021-12-17 20:57:40					Neurosurgeon	Europe	4-5 years	≤5		Lateral and AP cervical X-ray	Flexion and extension X-ray		Cervical CT scan	Electrophysiology examination			Sometimes/If Convenient	Yes	6 months										Standard MRI					Presence of T2 hyperintensity of the spinal cord	Presence of cervical deformity	Presence of dynamic spondylolithesis/instability	Comorbidities that increase the risk of falls		Minor worsening of neurological exam (e.g., loss of 1 point on mJOA/JOA)	No change in neurological exam but the patient subjectively feels worse			No change in neurological status but patient indicates accidental falls since the last consultation			Worsening identified by relatives/carers
13210664472	410967167	2021-12-17 20:32:38	2021-12-17 20:51:10					Neurosurgeon	Latin/South America	>10 years	11-20		Lateral and AP cervical X-ray							Rarely/Specific Cases	Yes	Depends on the severity (mild, moderate, severe)			Clinical severity assessment using mJOA, Nurick or other DCM specific measures			Flexion and extension X-ray	Standing whole body X-ray	Cervical CT scan	Electrophysiology examination						Presence of T2 hyperintensity of the spinal cord		Presence of dynamic spondylolithesis/instability			Minor worsening of neurological exam (e.g., loss of 1 point on mJOA/JOA)
13210644353	410967167	2021-12-17 20:24:51	2021-12-17 20:31:02					Neurosurgeon	Europe	4-5 years	11-20		Lateral and AP cervical X-ray							Rarely/Specific Cases	No																Presence of T2 hyperintensity of the spinal cord	Presence of cervical deformity	Presence of dynamic spondylolithesis/instability	Comorbidities that increase the risk of falls		Minor worsening of neurological exam (e.g., loss of 1 point on mJOA/JOA)				No change in neurological status but patient indicates accidental falls since the last consultation	The patient does not wish to have lifestyle restrictions (e.g., participation in contact sports)		Worsening identified by relatives/carers
13210630677	410967167	2021-12-17 20:18:55	2021-12-17 20:28:12					Neurosurgeon	Latin/South America	>10 years	≤5						Electrophysiology examination			Always	Yes	6 months			Clinical severity assessment using mJOA, Nurick or other DCM specific measures							Standard MRI					Presence of T2 hyperintensity of the spinal cord	Presence of cervical deformity	Presence of dynamic spondylolithesis/instability			Minor worsening of neurological exam (e.g., loss of 1 point on mJOA/JOA)	No change in neurological exam but the patient subjectively feels worse				The patient does not wish to have lifestyle restrictions (e.g., participation in contact sports)		Worsening identified by relatives/carers
13210467053	410967167	2021-12-17 19:01:19	2021-12-17 19:27:12					Neurosurgeon	Europe	6-10 years	11-20		Lateral and AP cervical X-ray						Clinical examination	Sometimes/If Convenient	Yes	Initially close, and progressively longer intervals		None of the above													Presence of T2 hyperintensity of the spinal cord		Presence of dynamic spondylolithesis/instability	Comorbidities that increase the risk of falls		Minor worsening of neurological exam (e.g., loss of 1 point on mJOA/JOA)	No change in neurological exam but the patient subjectively feels worse				The patient does not wish to have lifestyle restrictions (e.g., participation in contact sports)		Worsening identified by relatives/carers
13210392449	410967167	2021-12-17 18:32:33	2021-12-17 18:43:25					Neurosurgeon	Europe	6-10 years	6-10			Flexion and extension X-ray		Cervical CT scan				Rarely/Specific Cases	Yes	Initially close, and progressively longer intervals		None of the above													Presence of T2 hyperintensity of the spinal cord		Presence of dynamic spondylolithesis/instability	Comorbidities that increase the risk of falls		Minor worsening of neurological exam (e.g., loss of 1 point on mJOA/JOA)	No change in neurological exam but the patient subjectively feels worse			No change in neurological status but patient indicates accidental falls since the last consultation		Other comorbidities that increase the risk of falls (e.g., Parkinson’s disease)	Worsening identified by relatives/carers
13210369420	410967167	2021-12-17 18:16:13	2021-12-17 18:28:01					Neurosurgeon	Europe	4-5 years	6-10					Cervical CT scan				Sometimes/If Convenient	Yes	6 months		None of the above													Presence of T2 hyperintensity of the spinal cord		Presence of dynamic spondylolithesis/instability			Minor worsening of neurological exam (e.g., loss of 1 point on mJOA/JOA)
13210166053	410967167	2021-12-17 16:59:49	2021-12-17 17:34:21					Neurosurgeon	Europe	6-10 years	6-10		Lateral and AP cervical X-ray	Flexion and extension X-ray		Cervical CT scan	Electrophysiology examination	Flexion and Extension MRI		Always	Yes	12 months			Clinical severity assessment using mJOA, Nurick or other DCM specific measures								Advanced MRI (e.g., DTI)				Presence of T2 hyperintensity of the spinal cord	Presence of cervical deformity	Presence of dynamic spondylolithesis/instability	Comorbidities that increase the risk of falls			No change in neurological exam but the patient subjectively feels worse					Other comorbidities that increase the risk of falls (e.g., Parkinson’s disease)	Worsening identified by relatives/carers
13210222329	410967167	2021-12-17 17:22:51	2021-12-17 17:27:04					Neurosurgeon	North America	>10 years	>20		Lateral and AP cervical X-ray	Flexion and extension X-ray	Standing whole body X-ray	Cervical CT scan				Rarely/Specific Cases	Yes	3 months			Clinical severity assessment using mJOA, Nurick or other DCM specific measures														Presence of dynamic spondylolithesis/instability										Worsening identified by relatives/carers
13210186337	410967167	2021-12-17 17:06:43	2021-12-17 17:18:27					Neurosurgeon	Europe	>10 years	11-20		Lateral and AP cervical X-ray	Flexion and extension X-ray	Standing whole body X-ray					Sometimes/If Convenient	Yes	Depends on the severity (mild, moderate, severe)		None of the above														Presence of cervical deformity	Presence of dynamic spondylolithesis/instability			Minor worsening of neurological exam (e.g., loss of 1 point on mJOA/JOA)	No change in neurological exam but the patient subjectively feels worse			No change in neurological status but patient indicates accidental falls since the last consultation
13210106905	410967167	2021-12-17 16:37:54	2021-12-17 16:45:19					Orthopaedic Surgeon	Latin/South America	4-5 years	6-10		Lateral and AP cervical X-ray	Flexion and extension X-ray		Cervical CT scan				Rarely/Specific Cases	Yes	3 months			Clinical severity assessment using mJOA, Nurick or other DCM specific measures														Presence of dynamic spondylolithesis/instability	Comorbidities that increase the risk of falls								Other comorbidities that increase the risk of falls (e.g., Parkinson’s disease)	Worsening identified by relatives/carers
13210016059	410967167	2021-12-17 13:21:53	2021-12-17 16:06:33					Orthopaedic Surgeon	North America	4-5 years	≤5		Lateral and AP cervical X-ray	Flexion and extension X-ray						Rarely/Specific Cases	Yes	6 months			Clinical severity assessment using mJOA, Nurick or other DCM specific measures	General health quality assessment (e.g., EQ5D, PROMIS, SF-36)													Presence of dynamic spondylolithesis/instability	Comorbidities that increase the risk of falls								Other comorbidities that increase the risk of falls (e.g., Parkinson’s disease)
13209998890	410967167	2021-12-17 15:57:29	2021-12-17 16:02:08					Orthopaedic Surgeon	North America	>10 years	6-10		Lateral and AP cervical X-ray	Flexion and extension X-ray						Rarely/Specific Cases	Yes	6 months		None of the above													Presence of T2 hyperintensity of the spinal cord	Presence of cervical deformity	Presence of dynamic spondylolithesis/instability	Comorbidities that increase the risk of falls		Minor worsening of neurological exam (e.g., loss of 1 point on mJOA/JOA)	No change in neurological exam but the patient subjectively feels worse			No change in neurological status but patient indicates accidental falls since the last consultation		Other comorbidities that increase the risk of falls (e.g., Parkinson’s disease)	Worsening identified by relatives/carers
13210004108	410967167	2021-12-17 15:58:54	2021-12-17 16:00:33					Orthopaedic Surgeon	Latin/South America	>10 years	≤5		Lateral and AP cervical X-ray	Flexion and extension X-ray				Flexion and Extension MRI		Rarely/Specific Cases	No
13209897914	410967167	2021-12-17 15:15:23	2021-12-17 15:22:53					Orthopaedic Surgeon	Latin/South America	2-3 years	6-10		Lateral and AP cervical X-ray			Cervical CT scan	Electrophysiology examination		MRI	Most of the time	Yes	6 months			Clinical severity assessment using mJOA, Nurick or other DCM specific measures					Cervical CT scan	Electrophysiology examination	Standard MRI					Presence of T2 hyperintensity of the spinal cord			Comorbidities that increase the risk of falls		Minor worsening of neurological exam (e.g., loss of 1 point on mJOA/JOA)	No change in neurological exam but the patient subjectively feels worse	No change in neurological exam and the patient remains subjectively stable			The patient does not wish to have lifestyle restrictions (e.g., participation in contact sports)
13209845167	410967167	2021-12-17 14:52:58	2021-12-17 14:58:28					Neurosurgeon	Latin/South America	>10 years	≤5		Lateral and AP cervical X-ray	Flexion and extension X-ray						Rarely/Specific Cases	Yes	6 months		None of the above													Presence of T2 hyperintensity of the spinal cord					Minor worsening of neurological exam (e.g., loss of 1 point on mJOA/JOA)	No change in neurological exam but the patient subjectively feels worse			No change in neurological status but patient indicates accidental falls since the last consultation
13209832251	410967167	2021-12-17 14:48:01	2021-12-17 14:51:52					Neurosurgeon	Europe	4-5 years	6-10					Cervical CT scan				Rarely/Specific Cases	No																Presence of T2 hyperintensity of the spinal cord		Presence of dynamic spondylolithesis/instability	Comorbidities that increase the risk of falls		Minor worsening of neurological exam (e.g., loss of 1 point on mJOA/JOA)						Other comorbidities that increase the risk of falls (e.g., Parkinson’s disease)
13209825539	410967167	2021-12-17 14:44:59	2021-12-17 14:50:57					Orthopaedic Surgeon	North America	2-3 years	6-10		Lateral and AP cervical X-ray							Rarely/Specific Cases	Yes	3 months		None of the above																Comorbidities that increase the risk of falls		Minor worsening of neurological exam (e.g., loss of 1 point on mJOA/JOA)	No change in neurological exam but the patient subjectively feels worse			No change in neurological status but patient indicates accidental falls since the last consultation			Worsening identified by relatives/carers
13209784422	410967167	2021-12-17 14:25:07	2021-12-17 14:35:16					Orthopaedic Surgeon	Latin/South America	>10 years	6-10		Lateral and AP cervical X-ray	Flexion and extension X-ray		Cervical CT scan		Flexion and Extension MRI		Rarely/Specific Cases	Yes	Depends on the severity (mild, moderate, severe)			Clinical severity assessment using mJOA, Nurick or other DCM specific measures												Presence of T2 hyperintensity of the spinal cord		Presence of dynamic spondylolithesis/instability			Minor worsening of neurological exam (e.g., loss of 1 point on mJOA/JOA)				No change in neurological status but patient indicates accidental falls since the last consultation	The patient does not wish to have lifestyle restrictions (e.g., participation in contact sports)	Other comorbidities that increase the risk of falls (e.g., Parkinson’s disease)
13209775146	410967167	2021-12-17 14:21:51	2021-12-17 14:28:52					Orthopaedic Surgeon	Europe	4-5 years	6-10		Lateral and AP cervical X-ray	Flexion and extension X-ray	Standing whole body X-ray	Cervical CT scan				Rarely/Specific Cases	Yes	Depends on the severity (mild, moderate, severe)			Clinical severity assessment using mJOA, Nurick or other DCM specific measures	General health quality assessment (e.g., EQ5D, PROMIS, SF-36)	Lateral and AP cervical X-ray					Standard MRI					Presence of T2 hyperintensity of the spinal cord	Presence of cervical deformity	Presence of dynamic spondylolithesis/instability	Comorbidities that increase the risk of falls		Minor worsening of neurological exam (e.g., loss of 1 point on mJOA/JOA)	No change in neurological exam but the patient subjectively feels worse			No change in neurological status but patient indicates accidental falls since the last consultation	The patient does not wish to have lifestyle restrictions (e.g., participation in contact sports)	Other comorbidities that increase the risk of falls (e.g., Parkinson’s disease)	Worsening identified by relatives/carers
13209762437	410967167	2021-12-17 13:59:39	2021-12-17 14:20:38					Orthopaedic Surgeon	Asia	>10 years	6-10		Lateral and AP cervical X-ray							Sometimes/If Convenient	No																Presence of T2 hyperintensity of the spinal cord									No change in neurological status but patient indicates accidental falls since the last consultation			Worsening identified by relatives/carers
13209699616	410967167	2021-12-17 13:46:27	2021-12-17 13:51:55					Orthopaedic Surgeon	Europe	≤1 year	≤5				Standing whole body X-ray	Cervical CT scan				Sometimes/If Convenient	No																Presence of T2 hyperintensity of the spinal cord	Presence of cervical deformity	Presence of dynamic spondylolithesis/instability	Comorbidities that increase the risk of falls		Minor worsening of neurological exam (e.g., loss of 1 point on mJOA/JOA)				No change in neurological status but patient indicates accidental falls since the last consultation		Other comorbidities that increase the risk of falls (e.g., Parkinson’s disease)
13209667303	410967167	2021-12-17 13:29:03	2021-12-17 13:35:57					Orthopaedic Surgeon	Latin/South America	>10 years	6-10		Lateral and AP cervical X-ray	Flexion and extension X-ray				Flexion and Extension MRI		Rarely/Specific Cases	Yes	3 months			Clinical severity assessment using mJOA, Nurick or other DCM specific measures	General health quality assessment (e.g., EQ5D, PROMIS, SF-36)														Comorbidities that increase the risk of falls		Minor worsening of neurological exam (e.g., loss of 1 point on mJOA/JOA)	No change in neurological exam but the patient subjectively feels worse					Other comorbidities that increase the risk of falls (e.g., Parkinson’s disease)
13209648206	410967167	2021-12-17 13:19:11	2021-12-17 13:31:05					Orthopaedic Surgeon	Europe	6-10 years	≤5		Lateral and AP cervical X-ray	Flexion and extension X-ray		Cervical CT scan				Rarely/Specific Cases	No																Presence of T2 hyperintensity of the spinal cord	Presence of cervical deformity	Presence of dynamic spondylolithesis/instability			Minor worsening of neurological exam (e.g., loss of 1 point on mJOA/JOA)	No change in neurological exam but the patient subjectively feels worse				The patient does not wish to have lifestyle restrictions (e.g., participation in contact sports)		Worsening identified by relatives/carers
13209565043	410967167	2021-12-17 12:34:25	2021-12-17 12:37:19					Neurosurgeon	North America	>10 years	6-10			Flexion and extension X-ray						Rarely/Specific Cases	Yes	3 months		None of the above													Presence of T2 hyperintensity of the spinal cord	Presence of cervical deformity	Presence of dynamic spondylolithesis/instability	Comorbidities that increase the risk of falls		Minor worsening of neurological exam (e.g., loss of 1 point on mJOA/JOA)	No change in neurological exam but the patient subjectively feels worse						Worsening identified by relatives/carers
13209514635	410967167	2021-12-17 12:03:59	2021-12-17 12:10:11					Neurosurgeon	Middle East	>10 years	≤5			Flexion and extension X-ray		Cervical CT scan				Rarely/Specific Cases	Yes	3 months					Lateral and AP cervical X-ray			Cervical CT scan		Standard MRI					Presence of T2 hyperintensity of the spinal cord	Presence of cervical deformity	Presence of dynamic spondylolithesis/instability			Minor worsening of neurological exam (e.g., loss of 1 point on mJOA/JOA)		No change in neurological exam and the patient remains subjectively stable		No change in neurological status but patient indicates accidental falls since the last consultation			Worsening identified by relatives/carers
13209506127	410967167	2021-12-17 11:56:26	2021-12-17 12:08:32					Orthopaedic Surgeon	Asia	>10 years	≤5		Lateral and AP cervical X-ray	Flexion and extension X-ray						Rarely/Specific Cases	Yes	6 months			Clinical severity assessment using mJOA, Nurick or other DCM specific measures											None of the above						Minor worsening of neurological exam (e.g., loss of 1 point on mJOA/JOA)
13209478820	410967167	2021-12-17 11:41:49	2021-12-17 11:48:32					Orthopaedic Surgeon	Europe	>10 years	6-10		Lateral and AP cervical X-ray	Flexion and extension X-ray		Cervical CT scan				Most of the time	Yes	12 months			Clinical severity assessment using mJOA, Nurick or other DCM specific measures							Standard MRI					Presence of T2 hyperintensity of the spinal cord		Presence of dynamic spondylolithesis/instability	Comorbidities that increase the risk of falls		Minor worsening of neurological exam (e.g., loss of 1 point on mJOA/JOA)	No change in neurological exam but the patient subjectively feels worse			No change in neurological status but patient indicates accidental falls since the last consultation	The patient does not wish to have lifestyle restrictions (e.g., participation in contact sports)	Other comorbidities that increase the risk of falls (e.g., Parkinson’s disease)	Worsening identified by relatives/carers
13209455893	410967167	2021-12-17 11:24:52	2021-12-17 11:38:25					Orthopaedic Surgeon	Europe	6-10 years	≤5		Lateral and AP cervical X-ray				Electrophysiology examination			Sometimes/If Convenient	Yes	6 months			Clinical severity assessment using mJOA, Nurick or other DCM specific measures							Standard MRI					Presence of T2 hyperintensity of the spinal cord	Presence of cervical deformity	Presence of dynamic spondylolithesis/instability	Comorbidities that increase the risk of falls		Minor worsening of neurological exam (e.g., loss of 1 point on mJOA/JOA)	No change in neurological exam but the patient subjectively feels worse			No change in neurological status but patient indicates accidental falls since the last consultation	The patient does not wish to have lifestyle restrictions (e.g., participation in contact sports)
13209235104	410967167	2021-12-17 09:01:46	2021-12-17 09:17:17					Orthopaedic Surgeon	Asia	>10 years	6-10		Lateral and AP cervical X-ray	Flexion and extension X-ray						Rarely/Specific Cases	Yes	Depends on the severity (mild, moderate, severe)													It depends one the severity. Xray & Mri do not change over several months and so, if I were to follow them up, I will concentrate on my physical exam and patients symptoms and then decide on repeat studies		Presence of T2 hyperintensity of the spinal cord	Presence of cervical deformity	Presence of dynamic spondylolithesis/instability				No change in neurological exam but the patient subjectively feels worse		The patient remains impaired but has improved since the last follow-up	No change in neurological status but patient indicates accidental falls since the last consultation			Worsening identified by relatives/carers
13209231002	410967167	2021-12-17 08:59:09	2021-12-17 09:05:43					Orthopaedic Surgeon	Asia	6-10 years	6-10		Lateral and AP cervical X-ray	Flexion and extension X-ray						Rarely/Specific Cases	Yes	6 months				General health quality assessment (e.g., EQ5D, PROMIS, SF-36)											Presence of T2 hyperintensity of the spinal cord					Minor worsening of neurological exam (e.g., loss of 1 point on mJOA/JOA)				No change in neurological status but patient indicates accidental falls since the last consultation
13209229786	410967167	2021-12-17 08:58:01	2021-12-17 09:03:33					Neurosurgeon	Asia	>10 years	>20		Lateral and AP cervical X-ray	Flexion and extension X-ray	Standing whole body X-ray	Cervical CT scan				Sometimes/If Convenient	Yes	12 months			Clinical severity assessment using mJOA, Nurick or other DCM specific measures												Presence of T2 hyperintensity of the spinal cord					Minor worsening of neurological exam (e.g., loss of 1 point on mJOA/JOA)
13206797252	410967167	2021-12-16 11:43:20	2021-12-17 08:14:53					Neurosurgeon	Europe	6-10 years	≤5			Flexion and extension X-ray			Electrophysiology examination		Neurological examination	Most of the time	Yes	3 months			Clinical severity assessment using mJOA, Nurick or other DCM specific measures							Standard MRI					Presence of T2 hyperintensity of the spinal cord		Presence of dynamic spondylolithesis/instability			Minor worsening of neurological exam (e.g., loss of 1 point on mJOA/JOA)	No change in neurological exam but the patient subjectively feels worse			No change in neurological status but patient indicates accidental falls since the last consultation	The patient does not wish to have lifestyle restrictions (e.g., participation in contact sports)	Other comorbidities that increase the risk of falls (e.g., Parkinson’s disease)	Worsening identified by relatives/carers
13209125504	410967167	2021-12-17 07:33:57	2021-12-17 07:42:37					Neurosurgeon	Asia	>10 years	11-20		Lateral and AP cervical X-ray	Flexion and extension X-ray		Cervical CT scan				Rarely/Specific Cases	Yes	Depends on the severity (mild, moderate, severe)			Clinical severity assessment using mJOA, Nurick or other DCM specific measures			Flexion and extension X-ray				Standard MRI						Presence of cervical deformity	Presence of dynamic spondylolithesis/instability	Comorbidities that increase the risk of falls		Minor worsening of neurological exam (e.g., loss of 1 point on mJOA/JOA)	No change in neurological exam but the patient subjectively feels worse			No change in neurological status but patient indicates accidental falls since the last consultation	The patient does not wish to have lifestyle restrictions (e.g., participation in contact sports)		Worsening identified by relatives/carers
13209068673	410967167	2021-12-17 06:43:20	2021-12-17 06:53:54					Neurosurgeon	Europe	>10 years	>20					Cervical CT scan				Most of the time	No																Presence of T2 hyperintensity of the spinal cord	Presence of cervical deformity	Presence of dynamic spondylolithesis/instability			Minor worsening of neurological exam (e.g., loss of 1 point on mJOA/JOA)	No change in neurological exam but the patient subjectively feels worse						Worsening identified by relatives/carers
13209059025	410967167	2021-12-17 06:34:19	2021-12-17 06:41:24					Neurosurgeon	Middle East	>10 years	≤5		Lateral and AP cervical X-ray	Flexion and extension X-ray					Flexion MRI	Sometimes/If Convenient	Yes	3 months			Clinical severity assessment using mJOA, Nurick or other DCM specific measures		Lateral and AP cervical X-ray	Flexion and extension X-ray				Standard MRI					Presence of T2 hyperintensity of the spinal cord	Presence of cervical deformity	Presence of dynamic spondylolithesis/instability	Comorbidities that increase the risk of falls		Minor worsening of neurological exam (e.g., loss of 1 point on mJOA/JOA)	No change in neurological exam but the patient subjectively feels worse			No change in neurological status but patient indicates accidental falls since the last consultation	The patient does not wish to have lifestyle restrictions (e.g., participation in contact sports)	Other comorbidities that increase the risk of falls (e.g., Parkinson’s disease)	Worsening identified by relatives/carers
13209008492	410967167	2021-12-17 05:47:13	2021-12-17 05:49:05					Orthopaedic Surgeon	Middle East	>10 years	≤5					Cervical CT scan				Rarely/Specific Cases	No
13208960329	410967167	2021-12-17 05:05:00	2021-12-17 05:15:11					Neurosurgeon	Asia	>10 years	6-10		Lateral and AP cervical X-ray	Flexion and extension X-ray		Cervical CT scan				Rarely/Specific Cases	Yes	Initially close, and progressively longer intervals					Lateral and AP cervical X-ray					Standard MRI					Presence of T2 hyperintensity of the spinal cord			Comorbidities that increase the risk of falls		Minor worsening of neurological exam (e.g., loss of 1 point on mJOA/JOA)	No change in neurological exam but the patient subjectively feels worse			No change in neurological status but patient indicates accidental falls since the last consultation	The patient does not wish to have lifestyle restrictions (e.g., participation in contact sports)		Worsening identified by relatives/carers
13208782297	410967167	2021-12-17 02:31:46	2021-12-17 03:30:18					Orthopaedic Surgeon	North America	4-5 years	6-10		Lateral and AP cervical X-ray							Rarely/Specific Cases		Initially close, and progressively longer intervals			Clinical severity assessment using mJOA, Nurick or other DCM specific measures												Presence of T2 hyperintensity of the spinal cord	Presence of cervical deformity	Presence of dynamic spondylolithesis/instability	Comorbidities that increase the risk of falls		Minor worsening of neurological exam (e.g., loss of 1 point on mJOA/JOA)	No change in neurological exam but the patient subjectively feels worse			No change in neurological status but patient indicates accidental falls since the last consultation		Other comorbidities that increase the risk of falls (e.g., Parkinson’s disease)	Worsening identified by relatives/carers
13208765216	410967167	2021-12-17 02:19:49	2021-12-17 02:26:19					Orthopaedic Surgeon	Asia	≤1 year	≤5		Lateral and AP cervical X-ray							Sometimes/If Convenient	No																		Presence of dynamic spondylolithesis/instability
13208752063	410967167	2021-12-17 02:09:21	2021-12-17 02:17:01					Neurosurgeon	Latin/South America	6-10 years	≤5		Lateral and AP cervical X-ray		Standing whole body X-ray					Most of the time	Yes	6 months			Clinical severity assessment using mJOA, Nurick or other DCM specific measures												Presence of T2 hyperintensity of the spinal cord					Minor worsening of neurological exam (e.g., loss of 1 point on mJOA/JOA)	No change in neurological exam but the patient subjectively feels worse			No change in neurological status but patient indicates accidental falls since the last consultation			Worsening identified by relatives/carers
13208059917	410967167	2021-12-16 20:19:17	2021-12-17 02:03:14					Orthopaedic Surgeon	Europe	>10 years	6-10					Cervical CT scan				Rarely/Specific Cases	Yes	6 months										Standard MRI					Presence of T2 hyperintensity of the spinal cord												Worsening identified by relatives/carers
13208729412	410967167	2021-12-17 01:52:11	2021-12-17 01:55:07					Orthopaedic Surgeon	Asia	>10 years	≤5		Lateral and AP cervical X-ray	Flexion and extension X-ray		Cervical CT scan				Rarely/Specific Cases	Yes	3 months			Clinical severity assessment using mJOA, Nurick or other DCM specific measures
13208676001	410967167	2021-12-17 01:14:33	2021-12-17 01:23:37					Orthopaedic Surgeon	Asia	6-10 years	>20		Lateral and AP cervical X-ray	Flexion and extension X-ray		Cervical CT scan		Flexion and Extension MRI		Rarely/Specific Cases	Yes	Initially close, and progressively longer intervals													Grip strength, 10s-grip and releasetest					Comorbidities that increase the risk of falls			No change in neurological exam but the patient subjectively feels worse				The patient does not wish to have lifestyle restrictions (e.g., participation in contact sports)		Worsening identified by relatives/carers
13208662950	410967167	2021-12-17 01:05:02	2021-12-17 01:20:12					Orthopaedic Surgeon	Europe	>10 years	≤5		Lateral and AP cervical X-ray	Flexion and extension X-ray		Cervical CT scan	Electrophysiology examination			Most of the time	Yes	Initially close, and progressively longer intervals			Clinical severity assessment using mJOA, Nurick or other DCM specific measures														Presence of dynamic spondylolithesis/instability
13208650468	410967167	2021-12-17 00:57:37	2021-12-17 01:04:42					Orthopaedic Surgeon	Asia	6-10 years	6-10		Lateral and AP cervical X-ray	Flexion and extension X-ray		Cervical CT scan				Rarely/Specific Cases	No																Presence of T2 hyperintensity of the spinal cord		Presence of dynamic spondylolithesis/instability										Worsening identified by relatives/carers
13208593672	410967167	2021-12-17 00:23:09	2021-12-17 00:33:09					Orthopaedic Surgeon	Asia	>10 years	≤5		Lateral and AP cervical X-ray	Flexion and extension X-ray	Standing whole body X-ray					Rarely/Specific Cases	No																Presence of T2 hyperintensity of the spinal cord	Presence of cervical deformity	Presence of dynamic spondylolithesis/instability	Comorbidities that increase the risk of falls		Minor worsening of neurological exam (e.g., loss of 1 point on mJOA/JOA)	No change in neurological exam but the patient subjectively feels worse				The patient does not wish to have lifestyle restrictions (e.g., participation in contact sports)		Worsening identified by relatives/carers
13208588037	410967167	2021-12-17 00:21:22	2021-12-17 00:31:40					Neurosurgeon	North America	>10 years	6-10		Lateral and AP cervical X-ray	Flexion and extension X-ray		Cervical CT scan				Rarely/Specific Cases	Yes	Initially close, and progressively longer intervals										Standard MRI					Presence of T2 hyperintensity of the spinal cord					Minor worsening of neurological exam (e.g., loss of 1 point on mJOA/JOA)				No change in neurological status but patient indicates accidental falls since the last consultation	The patient does not wish to have lifestyle restrictions (e.g., participation in contact sports)	Other comorbidities that increase the risk of falls (e.g., Parkinson’s disease)	Worsening identified by relatives/carers
13208528541	410967167	2021-12-16 23:44:38	2021-12-17 00:31:37					Orthopaedic Surgeon	North America	>10 years	≤5					Cervical CT scan				Sometimes/If Convenient	Yes	Depends on the severity (mild, moderate, severe)										Standard MRI					Presence of T2 hyperintensity of the spinal cord					Minor worsening of neurological exam (e.g., loss of 1 point on mJOA/JOA)
13208414094	410967167	2021-12-16 22:55:38	2021-12-16 23:08:56					Orthopaedic Surgeon	Asia	>10 years	11-20		Lateral and AP cervical X-ray	Flexion and extension X-ray	Standing whole body X-ray	Cervical CT scan				Sometimes/If Convenient	Yes	Depends on the severity (mild, moderate, severe)			Clinical severity assessment using mJOA, Nurick or other DCM specific measures		Lateral and AP cervical X-ray												Presence of dynamic spondylolithesis/instability	Comorbidities that increase the risk of falls		Minor worsening of neurological exam (e.g., loss of 1 point on mJOA/JOA)	No change in neurological exam but the patient subjectively feels worse				The patient does not wish to have lifestyle restrictions (e.g., participation in contact sports)
13208378915	410967167	2021-12-16 22:40:53	2021-12-16 22:49:27					Orthopaedic Surgeon	Latin/South America	4-5 years	≤5		Lateral and AP cervical X-ray				Electrophysiology examination			Always	No																Presence of T2 hyperintensity of the spinal cord		Presence of dynamic spondylolithesis/instability			Minor worsening of neurological exam (e.g., loss of 1 point on mJOA/JOA)					The patient does not wish to have lifestyle restrictions (e.g., participation in contact sports)		Worsening identified by relatives/carers
13208350555	410967167	2021-12-16 22:28:58	2021-12-16 22:42:16					Neurosurgeon	Asia	>10 years	11-20		Lateral and AP cervical X-ray	Flexion and extension X-ray		Cervical CT scan		Flexion and Extension MRI		Rarely/Specific Cases	Yes	6 months					Lateral and AP cervical X-ray	Flexion and extension X-ray									Presence of T2 hyperintensity of the spinal cord		Presence of dynamic spondylolithesis/instability			Minor worsening of neurological exam (e.g., loss of 1 point on mJOA/JOA)	No change in neurological exam but the patient subjectively feels worse					Other comorbidities that increase the risk of falls (e.g., Parkinson’s disease)	Worsening identified by relatives/carers
13208337856	410967167	2021-12-16 22:17:47	2021-12-16 22:27:32					Neurosurgeon	Europe	2-3 years	≤5			Flexion and extension X-ray		Cervical CT scan	Electrophysiology examination			Most of the time	Yes	3 months			Clinical severity assessment using mJOA, Nurick or other DCM specific measures	General health quality assessment (e.g., EQ5D, PROMIS, SF-36)						Standard MRI					Presence of T2 hyperintensity of the spinal cord	Presence of cervical deformity	Presence of dynamic spondylolithesis/instability			Minor worsening of neurological exam (e.g., loss of 1 point on mJOA/JOA)	No change in neurological exam but the patient subjectively feels worse		The patient remains impaired but has improved since the last follow-up				Worsening identified by relatives/carers
13208286096	410967167	2021-12-16 21:59:41	2021-12-16 22:14:33					Neurosurgeon	Latin/South America	>10 years	>20					Cervical CT scan	Electrophysiology examination			Sometimes/If Convenient	Yes	6 months			Clinical severity assessment using mJOA, Nurick or other DCM specific measures							Standard MRI					Presence of T2 hyperintensity of the spinal cord	Presence of cervical deformity	Presence of dynamic spondylolithesis/instability	Comorbidities that increase the risk of falls		Minor worsening of neurological exam (e.g., loss of 1 point on mJOA/JOA)	No change in neurological exam but the patient subjectively feels worse		The patient remains impaired but has improved since the last follow-up				Worsening identified by relatives/carers
13208270488	410967167	2021-12-16 21:53:53	2021-12-16 22:10:50					Orthopaedic Surgeon	Europe	2-3 years	≤5		Lateral and AP cervical X-ray	Flexion and extension X-ray			Electrophysiology examination			Sometimes/If Convenient	No																Presence of T2 hyperintensity of the spinal cord		Presence of dynamic spondylolithesis/instability		None of the above
13208292564	410967167	2021-12-16 22:03:13	2021-12-16 22:08:21					Orthopaedic Surgeon	Europe	>10 years	≤5		Lateral and AP cervical X-ray	Flexion and extension X-ray			Electrophysiology examination		Nurik and Japanese Scores	Always	Yes	3 months			Clinical severity assessment using mJOA, Nurick or other DCM specific measures							Standard MRI					Presence of T2 hyperintensity of the spinal cord	Presence of cervical deformity	Presence of dynamic spondylolithesis/instability	Comorbidities that increase the risk of falls		Minor worsening of neurological exam (e.g., loss of 1 point on mJOA/JOA)
13208275205	410967167	2021-12-16 21:56:44	2021-12-16 22:00:07					Neurosurgeon	North America	6-10 years	≤5		Lateral and AP cervical X-ray	Flexion and extension X-ray						Rarely/Specific Cases	Yes	6 months			Clinical severity assessment using mJOA, Nurick or other DCM specific measures	General health quality assessment (e.g., EQ5D, PROMIS, SF-36)										None of the above						Minor worsening of neurological exam (e.g., loss of 1 point on mJOA/JOA)	No change in neurological exam but the patient subjectively feels worse				The patient does not wish to have lifestyle restrictions (e.g., participation in contact sports)		Worsening identified by relatives/carers
13208269671	410967167	2021-12-16 21:53:01	2021-12-16 21:58:24					Orthopaedic Surgeon	Asia	>10 years	>20		Lateral and AP cervical X-ray	Flexion and extension X-ray	Standing whole body X-ray	Cervical CT scan				Rarely/Specific Cases	No																Presence of T2 hyperintensity of the spinal cord	Presence of cervical deformity	Presence of dynamic spondylolithesis/instability	Comorbidities that increase the risk of falls		Minor worsening of neurological exam (e.g., loss of 1 point on mJOA/JOA)	No change in neurological exam but the patient subjectively feels worse		The patient remains impaired but has improved since the last follow-up	No change in neurological status but patient indicates accidental falls since the last consultation			Worsening identified by relatives/carers
13208120541	410967167	2021-12-16 20:43:44	2021-12-16 21:39:14					Neurosurgeon	Asia	>10 years	6-10			Flexion and extension X-ray			Electrophysiology examination			Sometimes/If Convenient	No																		Presence of dynamic spondylolithesis/instability	Comorbidities that increase the risk of falls						No change in neurological status but patient indicates accidental falls since the last consultation
13208116090	410967167	2021-12-16 20:41:43	2021-12-16 21:13:21					Orthopaedic Surgeon	North America	4-5 years	≤5		Lateral and AP cervical X-ray						la clinica	Always	No																	Presence of cervical deformity
13208157699	410967167	2021-12-16 21:01:47	2021-12-16 21:04:24					Orthopaedic Surgeon	Europe	2-3 years	6-10		Lateral and AP cervical X-ray			Cervical CT scan				Rarely/Specific Cases	Yes	3 months										Standard MRI
13208079550	410967167	2021-12-16 20:28:53	2021-12-16 20:33:27					Orthopaedic Surgeon	Europe	2-3 years	≤5		Lateral and AP cervical X-ray	Flexion and extension X-ray			Electrophysiology examination			Always	No																Presence of T2 hyperintensity of the spinal cord		Presence of dynamic spondylolithesis/instability			Minor worsening of neurological exam (e.g., loss of 1 point on mJOA/JOA)	No change in neurological exam but the patient subjectively feels worse						Worsening identified by relatives/carers
13208052501	410967167	2021-12-16 20:17:17	2021-12-16 20:31:38					Neurosurgeon	Latin/South America	>10 years	6-10		Lateral and AP cervical X-ray	Flexion and extension X-ray		Cervical CT scan				Sometimes/If Convenient	No																Presence of T2 hyperintensity of the spinal cord		Presence of dynamic spondylolithesis/instability
13208040580	410967167	2021-12-16 20:11:59	2021-12-16 20:26:22					Neurosurgeon	Africa	>10 years	≤5	None of the above								Sometimes/If Convenient	Yes	Initially close, and progressively longer intervals				General health quality assessment (e.g., EQ5D, PROMIS, SF-36)											Presence of T2 hyperintensity of the spinal cord	Presence of cervical deformity	Presence of dynamic spondylolithesis/instability	Comorbidities that increase the risk of falls		Minor worsening of neurological exam (e.g., loss of 1 point on mJOA/JOA)				No change in neurological status but patient indicates accidental falls since the last consultation
13208001309	410967167	2021-12-16 17:28:56	2021-12-16 20:01:58					Neurosurgeon	Europe	6-10 years	11-20								dependent on spinal alignment often lateral xray, sometimes flex deflex	Rarely/Specific Cases	No																Presence of T2 hyperintensity of the spinal cord		Presence of dynamic spondylolithesis/instability	Comorbidities that increase the risk of falls		Minor worsening of neurological exam (e.g., loss of 1 point on mJOA/JOA)	No change in neurological exam but the patient subjectively feels worse				The patient does not wish to have lifestyle restrictions (e.g., participation in contact sports)
13208001040	410967167	2021-12-16 19:33:05	2021-12-16 20:01:04					Orthopaedic Surgeon	North America	4-5 years	6-10		Lateral and AP cervical X-ray	Flexion and extension X-ray						Rarely/Specific Cases	Yes	12 months										Standard MRI					Presence of T2 hyperintensity of the spinal cord					Minor worsening of neurological exam (e.g., loss of 1 point on mJOA/JOA)	No change in neurological exam but the patient subjectively feels worse			No change in neurological status but patient indicates accidental falls since the last consultation	The patient does not wish to have lifestyle restrictions (e.g., participation in contact sports)		Worsening identified by relatives/carers
13207877230	410967167	2021-12-16 19:05:13	2021-12-16 19:06:14					Orthopaedic Surgeon	Oceania	2-3 years	≤5		Lateral and AP cervical X-ray			Cervical CT scan				Sometimes/If Convenient	No
13207858967	410967167	2021-12-16 18:58:11	2021-12-16 19:03:50					Orthopaedic Surgeon	Europe	4-5 years	6-10		Lateral and AP cervical X-ray							Rarely/Specific Cases	No																		Presence of dynamic spondylolithesis/instability	Comorbidities that increase the risk of falls		Minor worsening of neurological exam (e.g., loss of 1 point on mJOA/JOA)	No change in neurological exam but the patient subjectively feels worse			No change in neurological status but patient indicates accidental falls since the last consultation			Worsening identified by relatives/carers
13207849502	410967167	2021-12-16 18:54:25	2021-12-16 19:00:25					Orthopaedic Surgeon	Europe	>10 years	6-10		Lateral and AP cervical X-ray				Electrophysiology examination			Most of the time	No																Presence of T2 hyperintensity of the spinal cord		Presence of dynamic spondylolithesis/instability				No change in neurological exam but the patient subjectively feels worse
13207795781	410967167	2021-12-16 18:09:19	2021-12-16 18:37:47					Orthopaedic Surgeon	Latin/South America	>10 years	11-20		Lateral and AP cervical X-ray	Flexion and extension X-ray						Sometimes/If Convenient	Yes	Initially close, and progressively longer intervals			Clinical severity assessment using mJOA, Nurick or other DCM specific measures	General health quality assessment (e.g., EQ5D, PROMIS, SF-36)											Presence of T2 hyperintensity of the spinal cord	Presence of cervical deformity	Presence of dynamic spondylolithesis/instability				No change in neurological exam but the patient subjectively feels worse			No change in neurological status but patient indicates accidental falls since the last consultation	The patient does not wish to have lifestyle restrictions (e.g., participation in contact sports)		Worsening identified by relatives/carers
13207761689	410967167	2021-12-16 18:17:38	2021-12-16 18:32:03					Orthopaedic Surgeon	Asia	≤1 year	≤5		Lateral and AP cervical X-ray	Flexion and extension X-ray	Standing whole body X-ray					Rarely/Specific Cases	Yes	3 months			Clinical severity assessment using mJOA, Nurick or other DCM specific measures											None of the above
13207765428	410967167	2021-12-16 18:20:40	2021-12-16 18:29:41					Neurosurgeon	Latin/South America	>10 years	6-10		Lateral and AP cervical X-ray	Flexion and extension X-ray		Cervical CT scan				Sometimes/If Convenient	Yes	6 months			Clinical severity assessment using mJOA, Nurick or other DCM specific measures	General health quality assessment (e.g., EQ5D, PROMIS, SF-36)	Lateral and AP cervical X-ray	Flexion and extension X-ray		Cervical CT scan		Standard MRI					Presence of T2 hyperintensity of the spinal cord		Presence of dynamic spondylolithesis/instability	Comorbidities that increase the risk of falls		Minor worsening of neurological exam (e.g., loss of 1 point on mJOA/JOA)	No change in neurological exam but the patient subjectively feels worse				The patient does not wish to have lifestyle restrictions (e.g., participation in contact sports)	Other comorbidities that increase the risk of falls (e.g., Parkinson’s disease)	Worsening identified by relatives/carers
13207717708	410967167	2021-12-16 18:01:53	2021-12-16 18:29:29					Neurosurgeon	Europe	6-10 years	11-20		Lateral and AP cervical X-ray	Flexion and extension X-ray		Cervical CT scan				Sometimes/If Convenient	No																Presence of T2 hyperintensity of the spinal cord		Presence of dynamic spondylolithesis/instability	Comorbidities that increase the risk of falls		Minor worsening of neurological exam (e.g., loss of 1 point on mJOA/JOA)	No change in neurological exam but the patient subjectively feels worse			No change in neurological status but patient indicates accidental falls since the last consultation			Worsening identified by relatives/carers
13207751167	410967167	2021-12-16 18:14:27	2021-12-16 18:19:50					Orthopaedic Surgeon	Europe	6-10 years	≤5		Lateral and AP cervical X-ray	Flexion and extension X-ray						Sometimes/If Convenient	Yes	6 months			Clinical severity assessment using mJOA, Nurick or other DCM specific measures														Presence of dynamic spondylolithesis/instability			Minor worsening of neurological exam (e.g., loss of 1 point on mJOA/JOA)							Worsening identified by relatives/carers
13207724009	410967167	2021-12-16 17:18:26	2021-12-16 18:06:25					Orthopaedic Surgeon	Latin/South America	2-3 years	≤5		Lateral and AP cervical X-ray	Flexion and extension X-ray			Electrophysiology examination			Sometimes/If Convenient	No
13207690036	410967167	2021-12-16 17:50:24	2021-12-16 18:06:09					Neurosurgeon	Europe	>10 years	6-10		Lateral and AP cervical X-ray	Flexion and extension X-ray		Cervical CT scan				Sometimes/If Convenient	No																Presence of T2 hyperintensity of the spinal cord	Presence of cervical deformity	Presence of dynamic spondylolithesis/instability	Comorbidities that increase the risk of falls		Minor worsening of neurological exam (e.g., loss of 1 point on mJOA/JOA)	No change in neurological exam but the patient subjectively feels worse			No change in neurological status but patient indicates accidental falls since the last consultation	The patient does not wish to have lifestyle restrictions (e.g., participation in contact sports)	Other comorbidities that increase the risk of falls (e.g., Parkinson’s disease)	Worsening identified by relatives/carers
13207575470	410967167	2021-12-16 17:05:31	2021-12-16 17:17:44					Orthopaedic Surgeon	Europe	>10 years	6-10		Lateral and AP cervical X-ray	Flexion and extension X-ray					ΜΡΙ	Sometimes/If Convenient	Yes	3 months			Clinical severity assessment using mJOA, Nurick or other DCM specific measures		Lateral and AP cervical X-ray	Flexion and extension X-ray				Standard MRI					Presence of T2 hyperintensity of the spinal cord		Presence of dynamic spondylolithesis/instability			Minor worsening of neurological exam (e.g., loss of 1 point on mJOA/JOA)
13207598246	410967167	2021-12-16 17:14:16	2021-12-16 17:16:25					Neurosurgeon	Europe	>10 years	≤5		Lateral and AP cervical X-ray	Flexion and extension X-ray		Cervical CT scan	Electrophysiology examination		mJOA score	Most of the time	Yes	12 months			Clinical severity assessment using mJOA, Nurick or other DCM specific measures						Electrophysiology examination	Standard MRI
13207482294	410967167	2021-12-16 16:29:40	2021-12-16 17:12:18					Orthopaedic Surgeon	Asia	>10 years	6-10		Lateral and AP cervical X-ray			Cervical CT scan				Rarely/Specific Cases	Yes	Initially close, and progressively longer intervals			Clinical severity assessment using mJOA, Nurick or other DCM specific measures		Lateral and AP cervical X-ray			Cervical CT scan		Standard MRI							Presence of dynamic spondylolithesis/instability	Comorbidities that increase the risk of falls			No change in neurological exam but the patient subjectively feels worse					Other comorbidities that increase the risk of falls (e.g., Parkinson’s disease)	Worsening identified by relatives/carers
13207557127	410967167	2021-12-16 15:08:39	2021-12-16 17:03:00					Neurosurgeon	Europe	>10 years	≤5		Lateral and AP cervical X-ray	Flexion and extension X-ray		Cervical CT scan				Sometimes/If Convenient	Yes	6 months					Lateral and AP cervical X-ray	Flexion and extension X-ray		Cervical CT scan		Standard MRI					Presence of T2 hyperintensity of the spinal cord	Presence of cervical deformity	Presence of dynamic spondylolithesis/instability	Comorbidities that increase the risk of falls						No change in neurological status but patient indicates accidental falls since the last consultation			Worsening identified by relatives/carers
13207540967	410967167	2021-12-16 16:52:33	2021-12-16 16:59:55					Orthopaedic Surgeon	Asia	>10 years	6-10		Lateral and AP cervical X-ray	Flexion and extension X-ray		Cervical CT scan				Rarely/Specific Cases	Yes	3 months			Clinical severity assessment using mJOA, Nurick or other DCM specific measures												Presence of T2 hyperintensity of the spinal cord					Minor worsening of neurological exam (e.g., loss of 1 point on mJOA/JOA)
13207490574	410967167	2021-12-16 16:26:35	2021-12-16 16:39:47					Neurosurgeon	North America	6-10 years	11-20		Lateral and AP cervical X-ray	Flexion and extension X-ray						Rarely/Specific Cases	Yes	6 months			Clinical severity assessment using mJOA, Nurick or other DCM specific measures								Advanced MRI (e.g., DTI)		Detailed clinical examination			Presence of cervical deformity	Presence of dynamic spondylolithesis/instability			Minor worsening of neurological exam (e.g., loss of 1 point on mJOA/JOA)	No change in neurological exam but the patient subjectively feels worse						Worsening identified by relatives/carers
13207488930	410967167	2021-12-16 16:33:41	2021-12-16 16:38:44					Orthopaedic Surgeon	Europe	4-5 years	6-10		Lateral and AP cervical X-ray			Cervical CT scan				Most of the time	Yes	Depends on the severity (mild, moderate, severe)				General health quality assessment (e.g., EQ5D, PROMIS, SF-36)											Presence of T2 hyperintensity of the spinal cord	Presence of cervical deformity	Presence of dynamic spondylolithesis/instability	Comorbidities that increase the risk of falls						No change in neurological status but patient indicates accidental falls since the last consultation			Worsening identified by relatives/carers
13207469195	410967167	2021-12-16 16:26:11	2021-12-16 16:34:25					Neurosurgeon	Latin/South America	>10 years	≤5		Lateral and AP cervical X-ray	Flexion and extension X-ray						Rarely/Specific Cases	Yes	12 months			Clinical severity assessment using mJOA, Nurick or other DCM specific measures												Presence of T2 hyperintensity of the spinal cord					Minor worsening of neurological exam (e.g., loss of 1 point on mJOA/JOA)
13207218129	410967167	2021-12-16 14:53:51	2021-12-16 16:24:37					Orthopaedic Surgeon	North America	≤1 year	≤5					Cervical CT scan				Most of the time	No																		Presence of dynamic spondylolithesis/instability			Minor worsening of neurological exam (e.g., loss of 1 point on mJOA/JOA)
13207435667	410967167	2021-12-16 16:14:02	2021-12-16 16:21:41					Neurosurgeon	North America	>10 years	6-10		Lateral and AP cervical X-ray	Flexion and extension X-ray		Cervical CT scan				Rarely/Specific Cases	Yes	12 months			Clinical severity assessment using mJOA, Nurick or other DCM specific measures										dyanometer finger and grip strength		Presence of T2 hyperintensity of the spinal cord	Presence of cervical deformity	Presence of dynamic spondylolithesis/instability							No change in neurological status but patient indicates accidental falls since the last consultation
13207428213	410967167	2021-12-16 16:11:46	2021-12-16 16:21:19					Orthopaedic Surgeon	Europe	>10 years	11-20			Flexion and extension X-ray		Cervical CT scan				Rarely/Specific Cases	No																		Presence of dynamic spondylolithesis/instability			Minor worsening of neurological exam (e.g., loss of 1 point on mJOA/JOA)							Worsening identified by relatives/carers
13207414648	410967167	2021-12-16 16:06:31	2021-12-16 16:19:22					Neurosurgeon	Europe	>10 years	≤5			Flexion and extension X-ray		Cervical CT scan				Rarely/Specific Cases	Yes	6 months			Clinical severity assessment using mJOA, Nurick or other DCM specific measures							Standard MRI					Presence of T2 hyperintensity of the spinal cord		Presence of dynamic spondylolithesis/instability			Minor worsening of neurological exam (e.g., loss of 1 point on mJOA/JOA)	No change in neurological exam but the patient subjectively feels worse				The patient does not wish to have lifestyle restrictions (e.g., participation in contact sports)		Worsening identified by relatives/carers
13207374409	410967167	2021-12-16 15:52:45	2021-12-16 15:54:22					Orthopaedic Surgeon	Europe	>10 years	6-10		Lateral and AP cervical X-ray				Electrophysiology examination			Most of the time	No
13207348740	410967167	2021-12-16 15:42:19	2021-12-16 15:51:02					Neurosurgeon	Asia	>10 years	6-10					Cervical CT scan				Sometimes/If Convenient	Yes	Depends on the severity (mild, moderate, severe)			Clinical severity assessment using mJOA, Nurick or other DCM specific measures	General health quality assessment (e.g., EQ5D, PROMIS, SF-36)				Cervical CT scan		Standard MRI					Presence of T2 hyperintensity of the spinal cord		Presence of dynamic spondylolithesis/instability			Minor worsening of neurological exam (e.g., loss of 1 point on mJOA/JOA)						Other comorbidities that increase the risk of falls (e.g., Parkinson’s disease)	Worsening identified by relatives/carers
13207295178	410967167	2021-12-16 15:22:50	2021-12-16 15:42:29					Neurosurgeon	North America	>10 years	11-20					Cervical CT scan				Rarely/Specific Cases	Yes	Initially close, and progressively longer intervals			Clinical severity assessment using mJOA, Nurick or other DCM specific measures					Cervical CT scan		Standard MRI					Presence of T2 hyperintensity of the spinal cord		Presence of dynamic spondylolithesis/instability	Comorbidities that increase the risk of falls		Minor worsening of neurological exam (e.g., loss of 1 point on mJOA/JOA)
13207326646	410967167	2021-12-16 15:33:43	2021-12-16 15:42:13					Orthopaedic Surgeon	North America	>10 years	≤5			Flexion and extension X-ray		Cervical CT scan			Gait analysis, Hoffman, lhermittes	Rarely/Specific Cases	Yes	3 months						Flexion and extension X-ray		Cervical CT scan	Electrophysiology examination	Standard MRI					Presence of T2 hyperintensity of the spinal cord	Presence of cervical deformity	Presence of dynamic spondylolithesis/instability	Comorbidities that increase the risk of falls			No change in neurological exam but the patient subjectively feels worse					Other comorbidities that increase the risk of falls (e.g., Parkinson’s disease)	Worsening identified by relatives/carers
13207314104	410967167	2021-12-16 15:11:55	2021-12-16 15:37:36					Orthopaedic Surgeon	Latin/South America	>10 years	≤5					Cervical CT scan				Rarely/Specific Cases	Yes	3 months			Clinical severity assessment using mJOA, Nurick or other DCM specific measures					Cervical CT scan		Standard MRI					Presence of T2 hyperintensity of the spinal cord					Minor worsening of neurological exam (e.g., loss of 1 point on mJOA/JOA)	No change in neurological exam but the patient subjectively feels worse				The patient does not wish to have lifestyle restrictions (e.g., participation in contact sports)
13207310629	410967167	2021-12-16 15:27:32	2021-12-16 15:34:40					Orthopaedic Surgeon	Latin/South America	≤1 year	≤5						Electrophysiology examination			Rarely/Specific Cases	Yes	12 months			Clinical severity assessment using mJOA, Nurick or other DCM specific measures		Lateral and AP cervical X-ray	Flexion and extension X-ray		Cervical CT scan			Advanced MRI (e.g., DTI)				Presence of T2 hyperintensity of the spinal cord					Minor worsening of neurological exam (e.g., loss of 1 point on mJOA/JOA)		No change in neurological exam and the patient remains subjectively stable
13207290840	410967167	2021-12-16 15:20:39	2021-12-16 15:34:08					Orthopaedic Surgeon	Asia	>10 years	11-20		Lateral and AP cervical X-ray	Flexion and extension X-ray	Standing whole body X-ray	Cervical CT scan		Flexion and Extension MRI		Rarely/Specific Cases	Yes	Depends on the severity (mild, moderate, severe)													depend on progression of subjective symptoms	None of the above						Minor worsening of neurological exam (e.g., loss of 1 point on mJOA/JOA)	No change in neurological exam but the patient subjectively feels worse
13207319166	410967167	2021-12-16 15:31:42	2021-12-16 15:33:54					Orthopaedic Surgeon	Europe	>10 years	≤5		Lateral and AP cervical X-ray	Flexion and extension X-ray						Rarely/Specific Cases	Yes	12 months										Standard MRI
13207252283	410967167	2021-12-16 15:06:21	2021-12-16 15:24:11					Orthopaedic Surgeon	Europe	4-5 years	≤5		Lateral and AP cervical X-ray	Flexion and extension X-ray		Cervical CT scan				Sometimes/If Convenient	Yes	6 months													Just following physical exam and patient complaints		Presence of T2 hyperintensity of the spinal cord					Minor worsening of neurological exam (e.g., loss of 1 point on mJOA/JOA)
13207223138	410967167	2021-12-16 14:54:12	2021-12-16 15:15:29					Neurosurgeon	Latin/South America	>10 years	>20			Flexion and extension X-ray			Electrophysiology examination	Flexion and Extension MRI		Most of the time	Yes	Initially close, and progressively longer intervals			Clinical severity assessment using mJOA, Nurick or other DCM specific measures						Electrophysiology examination						Presence of T2 hyperintensity of the spinal cord	Presence of cervical deformity	Presence of dynamic spondylolithesis/instability	Comorbidities that increase the risk of falls		Minor worsening of neurological exam (e.g., loss of 1 point on mJOA/JOA)	No change in neurological exam but the patient subjectively feels worse			No change in neurological status but patient indicates accidental falls since the last consultation		Other comorbidities that increase the risk of falls (e.g., Parkinson’s disease)
13207254984	410967167	2021-12-16 15:07:40	2021-12-16 15:12:30					Orthopaedic Surgeon	North America	>10 years	≤5		Lateral and AP cervical X-ray	Flexion and extension X-ray	Standing whole body X-ray	Cervical CT scan	Electrophysiology examination			Sometimes/If Convenient	Yes	Initially close, and progressively longer intervals			Clinical severity assessment using mJOA, Nurick or other DCM specific measures												Presence of T2 hyperintensity of the spinal cord	Presence of cervical deformity	Presence of dynamic spondylolithesis/instability	Comorbidities that increase the risk of falls			No change in neurological exam but the patient subjectively feels worse			No change in neurological status but patient indicates accidental falls since the last consultation		Other comorbidities that increase the risk of falls (e.g., Parkinson’s disease)
13207254903	410967167	2021-12-16 15:05:31	2021-12-16 15:10:45					Neurosurgeon	Europe	6-10 years	≤5		Lateral and AP cervical X-ray	Flexion and extension X-ray			Electrophysiology examination			Always	Yes	12 months					Lateral and AP cervical X-ray	Flexion and extension X-ray		Cervical CT scan	Electrophysiology examination	Standard MRI
13207223181	410967167	2021-12-16 14:34:42	2021-12-16 15:08:37					Neurosurgeon	Africa	>10 years	11-20			Flexion and extension X-ray			Electrophysiology examination			Most of the time	Yes	Depends on the severity (mild, moderate, severe)			Clinical severity assessment using mJOA, Nurick or other DCM specific measures			Flexion and extension X-ray			Electrophysiology examination	Standard MRI					Presence of T2 hyperintensity of the spinal cord		Presence of dynamic spondylolithesis/instability				No change in neurological exam but the patient subjectively feels worse			No change in neurological status but patient indicates accidental falls since the last consultation		Other comorbidities that increase the risk of falls (e.g., Parkinson’s disease)	Worsening identified by relatives/carers
13207235613	410967167	2021-12-16 15:00:15	2021-12-16 15:07:35					Orthopaedic Surgeon	Europe	2-3 years	≤5		Lateral and AP cervical X-ray		Standing whole body X-ray			Flexion and Extension MRI	I prefer MRI	Sometimes/If Convenient	Yes	6 months								Cervical CT scan		Standard MRI			Standard MRI				Presence of dynamic spondylolithesis/instability						The patient remains impaired but has improved since the last follow-up
13207209444	410967167	2021-12-16 14:50:55	2021-12-16 14:53:18					Neurosurgeon	North America	6-10 years	11-20					Cervical CT scan				Rarely/Specific Cases	No																Presence of T2 hyperintensity of the spinal cord		Presence of dynamic spondylolithesis/instability			Minor worsening of neurological exam (e.g., loss of 1 point on mJOA/JOA)	No change in neurological exam but the patient subjectively feels worse			No change in neurological status but patient indicates accidental falls since the last consultation			Worsening identified by relatives/carers
13207198528	410967167	2021-12-16 14:42:35	2021-12-16 14:51:06					Neurosurgeon	North America	>10 years	6-10		Lateral and AP cervical X-ray	Flexion and extension X-ray		Cervical CT scan				Rarely/Specific Cases	Yes	3 months		None of the above													Presence of T2 hyperintensity of the spinal cord	Presence of cervical deformity	Presence of dynamic spondylolithesis/instability	Comorbidities that increase the risk of falls		Minor worsening of neurological exam (e.g., loss of 1 point on mJOA/JOA)	No change in neurological exam but the patient subjectively feels worse	No change in neurological exam and the patient remains subjectively stable	The patient remains impaired but has improved since the last follow-up	No change in neurological status but patient indicates accidental falls since the last consultation	The patient does not wish to have lifestyle restrictions (e.g., participation in contact sports)	Other comorbidities that increase the risk of falls (e.g., Parkinson’s disease)	Worsening identified by relatives/carers
13207139384	410967167	2021-12-16 14:23:37	2021-12-16 14:30:07					Neurosurgeon	Latin/South America	>10 years	6-10		Lateral and AP cervical X-ray	Flexion and extension X-ray		Cervical CT scan	Electrophysiology examination			Most of the time	Yes	6 months			Clinical severity assessment using mJOA, Nurick or other DCM specific measures	General health quality assessment (e.g., EQ5D, PROMIS, SF-36)											Presence of T2 hyperintensity of the spinal cord	Presence of cervical deformity	Presence of dynamic spondylolithesis/instability	Comorbidities that increase the risk of falls		Minor worsening of neurological exam (e.g., loss of 1 point on mJOA/JOA)					The patient does not wish to have lifestyle restrictions (e.g., participation in contact sports)	Other comorbidities that increase the risk of falls (e.g., Parkinson’s disease)	Worsening identified by relatives/carers
13207133522	410967167	2021-12-16 13:21:35	2021-12-16 14:27:20					Orthopaedic Surgeon	North America	4-5 years	6-10		Lateral and AP cervical X-ray			Cervical CT scan				Rarely/Specific Cases	Yes	Initially close, and progressively longer intervals			Clinical severity assessment using mJOA, Nurick or other DCM specific measures												Presence of T2 hyperintensity of the spinal cord			Comorbidities that increase the risk of falls		Minor worsening of neurological exam (e.g., loss of 1 point on mJOA/JOA)	No change in neurological exam but the patient subjectively feels worse						Worsening identified by relatives/carers
13207109386	410967167	2021-12-16 14:07:09	2021-12-16 14:15:43					Neurosurgeon	Europe	≤1 year	≤5			Flexion and extension X-ray			Electrophysiology examination			Always	Yes	3 months									Electrophysiology examination
13207078681	410967167	2021-12-16 14:01:00	2021-12-16 14:08:45					Orthopaedic Surgeon	Asia	>10 years	6-10		Lateral and AP cervical X-ray							Rarely/Specific Cases	Yes	6 months			Clinical severity assessment using mJOA, Nurick or other DCM specific measures												Presence of T2 hyperintensity of the spinal cord		Presence of dynamic spondylolithesis/instability	Comorbidities that increase the risk of falls		Minor worsening of neurological exam (e.g., loss of 1 point on mJOA/JOA)						Other comorbidities that increase the risk of falls (e.g., Parkinson’s disease)
13207073726	410967167	2021-12-16 13:58:05	2021-12-16 14:07:38					Neurosurgeon	Latin/South America	>10 years	6-10		Lateral and AP cervical X-ray	Flexion and extension X-ray			Electrophysiology examination	Flexion and Extension MRI		Always	Yes	24 months			Clinical severity assessment using mJOA, Nurick or other DCM specific measures		Lateral and AP cervical X-ray	Flexion and extension X-ray			Electrophysiology examination		Advanced MRI (e.g., DTI)				Presence of T2 hyperintensity of the spinal cord	Presence of cervical deformity	Presence of dynamic spondylolithesis/instability
13207066848	410967167	2021-12-16 13:56:28	2021-12-16 13:59:33					Orthopaedic Surgeon	Europe	6-10 years	≤5			Flexion and extension X-ray			Electrophysiology examination			Always	No																Presence of T2 hyperintensity of the spinal cord	Presence of cervical deformity	Presence of dynamic spondylolithesis/instability	Comorbidities that increase the risk of falls			No change in neurological exam but the patient subjectively feels worse				The patient does not wish to have lifestyle restrictions (e.g., participation in contact sports)		Worsening identified by relatives/carers
13207039888	410967167	2021-12-16 13:43:27	2021-12-16 13:50:43					Orthopaedic Surgeon	Middle East	2-3 years	≤5		Lateral and AP cervical X-ray							Rarely/Specific Cases	Yes	Initially close, and progressively longer intervals			Clinical severity assessment using mJOA, Nurick or other DCM specific measures	General health quality assessment (e.g., EQ5D, PROMIS, SF-36)											Presence of T2 hyperintensity of the spinal cord		Presence of dynamic spondylolithesis/instability			Minor worsening of neurological exam (e.g., loss of 1 point on mJOA/JOA)	No change in neurological exam but the patient subjectively feels worse
13207028277	410967167	2021-12-16 13:39:19	2021-12-16 13:47:06					Neurosurgeon	Latin/South America	>10 years	6-10		Lateral and AP cervical X-ray	Flexion and extension X-ray			Electrophysiology examination			Most of the time	Yes	3 months				General health quality assessment (e.g., EQ5D, PROMIS, SF-36)											Presence of T2 hyperintensity of the spinal cord		Presence of dynamic spondylolithesis/instability
13207003833	410967167	2021-12-16 13:28:32	2021-12-16 13:40:45					Orthopaedic Surgeon	Europe	≤1 year	≤5		Lateral and AP cervical X-ray							Sometimes/If Convenient	No																Presence of T2 hyperintensity of the spinal cord					Minor worsening of neurological exam (e.g., loss of 1 point on mJOA/JOA)
13206704227	410967167	2021-12-16 10:49:05	2021-12-16 13:26:25					Neurosurgeon	Europe	6-10 years	≤5		Lateral and AP cervical X-ray	Flexion and extension X-ray		Cervical CT scan	Electrophysiology examination			Always	Yes	6 months			Clinical severity assessment using mJOA, Nurick or other DCM specific measures		Lateral and AP cervical X-ray				Electrophysiology examination	Standard MRI					Presence of T2 hyperintensity of the spinal cord	Presence of cervical deformity	Presence of dynamic spondylolithesis/instability	Comorbidities that increase the risk of falls						No change in neurological status but patient indicates accidental falls since the last consultation	The patient does not wish to have lifestyle restrictions (e.g., participation in contact sports)	Other comorbidities that increase the risk of falls (e.g., Parkinson’s disease)	Worsening identified by relatives/carers
13206977864	410967167	2021-12-16 13:17:20	2021-12-16 13:25:31					Orthopaedic Surgeon	Asia	>10 years	≤5		Lateral and AP cervical X-ray	Flexion and extension X-ray		Cervical CT scan	Electrophysiology examination			Rarely/Specific Cases	Yes	Depends on the severity (mild, moderate, severe)		None of the above													Presence of T2 hyperintensity of the spinal cord		Presence of dynamic spondylolithesis/instability			Minor worsening of neurological exam (e.g., loss of 1 point on mJOA/JOA)	No change in neurological exam but the patient subjectively feels worse						Worsening identified by relatives/carers
13206922660	410967167	2021-12-16 12:53:53	2021-12-16 13:19:00					Orthopaedic Surgeon	North America	2-3 years	6-10		Lateral and AP cervical X-ray	Flexion and extension X-ray		Cervical CT scan				Rarely/Specific Cases	Yes	6 months			Clinical severity assessment using mJOA, Nurick or other DCM specific measures		Lateral and AP cervical X-ray	Flexion and extension X-ray				Standard MRI					Presence of T2 hyperintensity of the spinal cord	Presence of cervical deformity	Presence of dynamic spondylolithesis/instability	Comorbidities that increase the risk of falls			No change in neurological exam but the patient subjectively feels worse			No change in neurological status but patient indicates accidental falls since the last consultation	The patient does not wish to have lifestyle restrictions (e.g., participation in contact sports)	Other comorbidities that increase the risk of falls (e.g., Parkinson’s disease)	Worsening identified by relatives/carers
13206960056	410967167	2021-12-16 13:10:24	2021-12-16 13:16:57					Orthopaedic Surgeon	North America	>10 years	11-20		Lateral and AP cervical X-ray	Flexion and extension X-ray						Sometimes/If Convenient	No																Presence of T2 hyperintensity of the spinal cord		Presence of dynamic spondylolithesis/instability			Minor worsening of neurological exam (e.g., loss of 1 point on mJOA/JOA)	No change in neurological exam but the patient subjectively feels worse
13206965170	410967167	2021-12-16 13:12:33	2021-12-16 13:16:39					Orthopaedic Surgeon	North America	2-3 years	6-10		Lateral and AP cervical X-ray							Rarely/Specific Cases	Yes	Depends on the severity (mild, moderate, severe)			Clinical severity assessment using mJOA, Nurick or other DCM specific measures		Lateral and AP cervical X-ray										Presence of T2 hyperintensity of the spinal cord		Presence of dynamic spondylolithesis/instability			Minor worsening of neurological exam (e.g., loss of 1 point on mJOA/JOA)	No change in neurological exam but the patient subjectively feels worse						Worsening identified by relatives/carers
13206952070	410967167	2021-12-16 13:06:54	2021-12-16 13:10:49					Orthopaedic Surgeon	North America	>10 years	6-10		Lateral and AP cervical X-ray	Flexion and extension X-ray						Rarely/Specific Cases	No																Presence of T2 hyperintensity of the spinal cord		Presence of dynamic spondylolithesis/instability								The patient does not wish to have lifestyle restrictions (e.g., participation in contact sports)		Worsening identified by relatives/carers
13206919483	410967167	2021-12-16 12:52:53	2021-12-16 13:00:12					Orthopaedic Surgeon	Europe	>10 years	11-20		Lateral and AP cervical X-ray		Standing whole body X-ray	Cervical CT scan				Rarely/Specific Cases	No																Presence of T2 hyperintensity of the spinal cord	Presence of cervical deformity	Presence of dynamic spondylolithesis/instability			Minor worsening of neurological exam (e.g., loss of 1 point on mJOA/JOA)				No change in neurological status but patient indicates accidental falls since the last consultation		Other comorbidities that increase the risk of falls (e.g., Parkinson’s disease)	Worsening identified by relatives/carers
13206930284	410967167	2021-12-16 12:57:21	2021-12-16 12:59:37					Orthopaedic Surgeon	Europe	4-5 years	≤5		Lateral and AP cervical X-ray	Flexion and extension X-ray						Sometimes/If Convenient	No
13206919607	410967167	2021-12-16 12:53:15	2021-12-16 12:57:20					Neurosurgeon	North America	>10 years	>20		Lateral and AP cervical X-ray	Flexion and extension X-ray						Rarely/Specific Cases	Yes	Initially close, and progressively longer intervals			Clinical severity assessment using mJOA, Nurick or other DCM specific measures		Lateral and AP cervical X-ray	Flexion and extension X-ray				Standard MRI					Presence of T2 hyperintensity of the spinal cord	Presence of cervical deformity	Presence of dynamic spondylolithesis/instability			Minor worsening of neurological exam (e.g., loss of 1 point on mJOA/JOA)	No change in neurological exam but the patient subjectively feels worse			No change in neurological status but patient indicates accidental falls since the last consultation			Worsening identified by relatives/carers
13206922383	410967167	2021-12-16 12:54:22	2021-12-16 12:56:19					Neurosurgeon	Europe	>10 years	11-20					Cervical CT scan		Flexion and Extension MRI		Sometimes/If Convenient	No
13206921922	410967167	2021-12-16 12:53:50	2021-12-16 12:55:54					Neurosurgeon	Europe	>10 years	6-10			Flexion and extension X-ray		Cervical CT scan		Flexion and Extension MRI		Sometimes/If Convenient	Yes	12 months			Clinical severity assessment using mJOA, Nurick or other DCM specific measures									Flexion and extension MRI
13206914504	410967167	2021-12-16 12:50:34	2021-12-16 12:55:04					Neurosurgeon	Europe	≤1 year	≤5					Cervical CT scan	Electrophysiology examination			Most of the time	No																Presence of T2 hyperintensity of the spinal cord		Presence of dynamic spondylolithesis/instability	Comorbidities that increase the risk of falls						No change in neurological status but patient indicates accidental falls since the last consultation		Other comorbidities that increase the risk of falls (e.g., Parkinson’s disease)	Worsening identified by relatives/carers
13206908039	410967167	2021-12-16 12:45:39	2021-12-16 12:53:47					Orthopaedic Surgeon	Asia	4-5 years	≤5		Lateral and AP cervical X-ray						Clinical assessment of neurology	Rarely/Specific Cases	Yes	Initially close, and progressively longer intervals			Clinical severity assessment using mJOA, Nurick or other DCM specific measures														Presence of dynamic spondylolithesis/instability										Worsening identified by relatives/carers
13206908576	410967167	2021-12-16 12:47:29	2021-12-16 12:49:26					Neurosurgeon	North America	4-5 years	11-20		Lateral and AP cervical X-ray	Flexion and extension X-ray						Rarely/Specific Cases	Yes	3 months			Clinical severity assessment using mJOA, Nurick or other DCM specific measures			Flexion and extension X-ray	Standing whole body X-ray
13206886775	410967167	2021-12-16 12:35:18	2021-12-16 12:48:28					Orthopaedic Surgeon	Europe	>10 years	≤5		Lateral and AP cervical X-ray	Flexion and extension X-ray		Cervical CT scan	Electrophysiology examination			Most of the time	Yes	6 months			Clinical severity assessment using mJOA, Nurick or other DCM specific measures							Standard MRI					Presence of T2 hyperintensity of the spinal cord	Presence of cervical deformity	Presence of dynamic spondylolithesis/instability			Minor worsening of neurological exam (e.g., loss of 1 point on mJOA/JOA)	No change in neurological exam but the patient subjectively feels worse			No change in neurological status but patient indicates accidental falls since the last consultation
13206894221	410967167	2021-12-16 12:39:44	2021-12-16 12:48:02					Orthopaedic Surgeon	North America	6-10 years	≤5		Lateral and AP cervical X-ray	Flexion and extension X-ray						Rarely/Specific Cases	Yes	Depends on the severity (mild, moderate, severe)			Clinical severity assessment using mJOA, Nurick or other DCM specific measures		Lateral and AP cervical X-ray	Flexion and extension X-ray									Presence of T2 hyperintensity of the spinal cord	Presence of cervical deformity	Presence of dynamic spondylolithesis/instability			Minor worsening of neurological exam (e.g., loss of 1 point on mJOA/JOA)	No change in neurological exam but the patient subjectively feels worse			No change in neurological status but patient indicates accidental falls since the last consultation			Worsening identified by relatives/carers
13206889837	410967167	2021-12-16 12:37:29	2021-12-16 12:44:25					Orthopaedic Surgeon	Asia	4-5 years	≤5		Lateral and AP cervical X-ray	Flexion and extension X-ray	Standing whole body X-ray	Cervical CT scan				Rarely/Specific Cases	No																			Comorbidities that increase the risk of falls								Other comorbidities that increase the risk of falls (e.g., Parkinson’s disease)	Worsening identified by relatives/carers
13206849851	410967167	2021-12-16 12:16:08	2021-12-16 12:32:30					Orthopaedic Surgeon	North America	≤1 year	≤5		Lateral and AP cervical X-ray	Flexion and extension X-ray		Cervical CT scan				Rarely/Specific Cases	Yes	3 months		None of the above													Presence of T2 hyperintensity of the spinal cord	Presence of cervical deformity	Presence of dynamic spondylolithesis/instability			Minor worsening of neurological exam (e.g., loss of 1 point on mJOA/JOA)	No change in neurological exam but the patient subjectively feels worse						Worsening identified by relatives/carers
13206868860	410967167	2021-12-16 12:26:09	2021-12-16 12:31:19					Orthopaedic Surgeon	Asia	>10 years	11-20		Lateral and AP cervical X-ray	Flexion and extension X-ray	Standing whole body X-ray	Cervical CT scan				Rarely/Specific Cases	No																Presence of T2 hyperintensity of the spinal cord		Presence of dynamic spondylolithesis/instability	Comorbidities that increase the risk of falls							The patient does not wish to have lifestyle restrictions (e.g., participation in contact sports)	Other comorbidities that increase the risk of falls (e.g., Parkinson’s disease)
13206858593	410967167	2021-12-16 12:20:40	2021-12-16 12:22:02					Orthopaedic Surgeon	Latin/South America	6-10 years	≤5		Lateral and AP cervical X-ray	Flexion and extension X-ray	Standing whole body X-ray	Cervical CT scan	Electrophysiology examination			Most of the time	No
13206799965	410967167	2021-12-16 11:45:09	2021-12-16 12:19:17					Orthopaedic Surgeon	Europe	>10 years	≤5		Lateral and AP cervical X-ray	Flexion and extension X-ray			Electrophysiology examination			Most of the time	Yes	6 months													MRI EVERY 12 MONTHS		Presence of T2 hyperintensity of the spinal cord					Minor worsening of neurological exam (e.g., loss of 1 point on mJOA/JOA)					The patient does not wish to have lifestyle restrictions (e.g., participation in contact sports)
13206834187	410967167	2021-12-16 12:06:58	2021-12-16 12:15:46					Orthopaedic Surgeon	Latin/South America	4-5 years	≤5		Lateral and AP cervical X-ray	Flexion and extension X-ray			Electrophysiology examination			Most of the time	Yes	6 months			Clinical severity assessment using mJOA, Nurick or other DCM specific measures		Lateral and AP cervical X-ray					Standard MRI					Presence of T2 hyperintensity of the spinal cord		Presence of dynamic spondylolithesis/instability
13206827503	410967167	2021-12-16 12:02:53	2021-12-16 12:14:44					Neurosurgeon	Asia	6-10 years	6-10		Lateral and AP cervical X-ray	Flexion and extension X-ray					MRI	Sometimes/If Convenient	No																Presence of T2 hyperintensity of the spinal cord	Presence of cervical deformity		Comorbidities that increase the risk of falls		Minor worsening of neurological exam (e.g., loss of 1 point on mJOA/JOA)	No change in neurological exam but the patient subjectively feels worse				The patient does not wish to have lifestyle restrictions (e.g., participation in contact sports)	Other comorbidities that increase the risk of falls (e.g., Parkinson’s disease)	Worsening identified by relatives/carers
13206835345	410967167	2021-12-16 12:08:27	2021-12-16 12:11:55					Neurosurgeon	Latin/South America	>10 years	>20		Lateral and AP cervical X-ray	Flexion and extension X-ray		Cervical CT scan				Sometimes/If Convenient	Yes	6 months			Clinical severity assessment using mJOA, Nurick or other DCM specific measures							Standard MRI					Presence of T2 hyperintensity of the spinal cord	Presence of cervical deformity	Presence of dynamic spondylolithesis/instability	Comorbidities that increase the risk of falls			No change in neurological exam but the patient subjectively feels worse				The patient does not wish to have lifestyle restrictions (e.g., participation in contact sports)
13206828005	410967167	2021-12-16 12:04:07	2021-12-16 12:11:42					Orthopaedic Surgeon	North America	>10 years	>20		Lateral and AP cervical X-ray							Rarely/Specific Cases	Yes	12 months		None of the above												None of the above						Minor worsening of neurological exam (e.g., loss of 1 point on mJOA/JOA)
13206829718	410967167	2021-12-16 12:04:27	2021-12-16 12:07:06					Neurosurgeon	Asia	4-5 years	6-10		Lateral and AP cervical X-ray	Flexion and extension X-ray		Cervical CT scan				Sometimes/If Convenient	Yes	6 months			Clinical severity assessment using mJOA, Nurick or other DCM specific measures		Lateral and AP cervical X-ray	Flexion and extension X-ray		Cervical CT scan		Standard MRI		Flexion and extension MRI
13206824040	410967167	2021-12-16 12:01:53	2021-12-16 12:06:41					Neurosurgeon	Europe	>10 years	6-10			Flexion and extension X-ray			Electrophysiology examination			Most of the time	No																Presence of T2 hyperintensity of the spinal cord		Presence of dynamic spondylolithesis/instability	Comorbidities that increase the risk of falls		Minor worsening of neurological exam (e.g., loss of 1 point on mJOA/JOA)				No change in neurological status but patient indicates accidental falls since the last consultation	The patient does not wish to have lifestyle restrictions (e.g., participation in contact sports)		Worsening identified by relatives/carers
13206821897	410967167	2021-12-16 12:00:29	2021-12-16 12:06:31					Orthopaedic Surgeon	Asia	6-10 years	11-20		Lateral and AP cervical X-ray	Flexion and extension X-ray		Cervical CT scan	Electrophysiology examination			Sometimes/If Convenient	No																Presence of T2 hyperintensity of the spinal cord											Other comorbidities that increase the risk of falls (e.g., Parkinson’s disease)	Worsening identified by relatives/carers
13206808567	410967167	2021-12-16 11:52:52	2021-12-16 12:01:54					Orthopaedic Surgeon	Europe	>10 years	≤5		Lateral and AP cervical X-ray					Flexion and Extension MRI		Most of the time	Yes	6 months			Clinical severity assessment using mJOA, Nurick or other DCM specific measures							Standard MRI			Ssep		Presence of T2 hyperintensity of the spinal cord					Minor worsening of neurological exam (e.g., loss of 1 point on mJOA/JOA)				No change in neurological status but patient indicates accidental falls since the last consultation		Other comorbidities that increase the risk of falls (e.g., Parkinson’s disease)	Worsening identified by relatives/carers
13206801454	410967167	2021-12-16 11:48:41	2021-12-16 11:58:08					Neurosurgeon	Latin/South America	>10 years	6-10					Cervical CT scan	Electrophysiology examination			Most of the time	Yes	6 months			Clinical severity assessment using mJOA, Nurick or other DCM specific measures						Electrophysiology examination	Standard MRI					Presence of T2 hyperintensity of the spinal cord	Presence of cervical deformity	Presence of dynamic spondylolithesis/instability			Minor worsening of neurological exam (e.g., loss of 1 point on mJOA/JOA)	No change in neurological exam but the patient subjectively feels worse				The patient does not wish to have lifestyle restrictions (e.g., participation in contact sports)		Worsening identified by relatives/carers
13206797376	410967167	2021-12-16 11:37:21	2021-12-16 11:57:19					Orthopaedic Surgeon	Asia	6-10 years	6-10		Lateral and AP cervical X-ray	Flexion and extension X-ray						Rarely/Specific Cases	Yes	Depends on the severity (mild, moderate, severe)			Clinical severity assessment using mJOA, Nurick or other DCM specific measures	General health quality assessment (e.g., EQ5D, PROMIS, SF-36)											Presence of T2 hyperintensity of the spinal cord	Presence of cervical deformity	Presence of dynamic spondylolithesis/instability	Comorbidities that increase the risk of falls		Minor worsening of neurological exam (e.g., loss of 1 point on mJOA/JOA)	No change in neurological exam but the patient subjectively feels worse			No change in neurological status but patient indicates accidental falls since the last consultation		Other comorbidities that increase the risk of falls (e.g., Parkinson’s disease)	Worsening identified by relatives/carers
13206801441	410967167	2021-12-16 11:48:43	2021-12-16 11:50:09					Neurosurgeon	North America	4-5 years	6-10			Flexion and extension X-ray			Electrophysiology examination			Sometimes/If Convenient	Yes
13206792809	410967167	2021-12-16 11:44:19	2021-12-16 11:47:20					Orthopaedic Surgeon	North America	6-10 years	6-10		Lateral and AP cervical X-ray			Cervical CT scan				Rarely/Specific Cases	Yes	6 months		None of the above													Presence of T2 hyperintensity of the spinal cord	Presence of cervical deformity	Presence of dynamic spondylolithesis/instability	Comorbidities that increase the risk of falls		Minor worsening of neurological exam (e.g., loss of 1 point on mJOA/JOA)						Other comorbidities that increase the risk of falls (e.g., Parkinson’s disease)
13206792907	410967167	2021-12-16 11:44:18	2021-12-16 11:46:08					Neurosurgeon	Europe	6-10 years	≤5					Cervical CT scan				Sometimes/If Convenient	Yes	6 months			Clinical severity assessment using mJOA, Nurick or other DCM specific measures
13206774566	410967167	2021-12-16 11:31:38	2021-12-16 11:40:42					Orthopaedic Surgeon	Middle East	6-10 years	6-10		Lateral and AP cervical X-ray	Flexion and extension X-ray		Cervical CT scan	Electrophysiology examination			Sometimes/If Convenient	No																Presence of T2 hyperintensity of the spinal cord		Presence of dynamic spondylolithesis/instability			Minor worsening of neurological exam (e.g., loss of 1 point on mJOA/JOA)	No change in neurological exam but the patient subjectively feels worse			No change in neurological status but patient indicates accidental falls since the last consultation	The patient does not wish to have lifestyle restrictions (e.g., participation in contact sports)		Worsening identified by relatives/carers
13206724000	410967167	2021-12-16 11:01:50	2021-12-16 11:34:43					Orthopaedic Surgeon	Asia	4-5 years	6-10		Lateral and AP cervical X-ray			Cervical CT scan				Rarely/Specific Cases	Yes	6 months			Clinical severity assessment using mJOA, Nurick or other DCM specific measures														Presence of dynamic spondylolithesis/instability							No change in neurological status but patient indicates accidental falls since the last consultation		Other comorbidities that increase the risk of falls (e.g., Parkinson’s disease)
13206768005	410967167	2021-12-16 11:29:07	2021-12-16 11:34:07					Neurosurgeon	North America	>10 years	6-10			Flexion and extension X-ray				Flexion and Extension MRI		Rarely/Specific Cases	Yes	12 months						Flexion and extension X-ray		Cervical CT scan		Standard MRI		Flexion and extension MRI					Presence of dynamic spondylolithesis/instability			Minor worsening of neurological exam (e.g., loss of 1 point on mJOA/JOA)	No change in neurological exam but the patient subjectively feels worse			No change in neurological status but patient indicates accidental falls since the last consultation			Worsening identified by relatives/carers
13206761469	410967167	2021-12-16 11:24:34	2021-12-16 11:31:43					Orthopaedic Surgeon	Africa	4-5 years	≤5		Lateral and AP cervical X-ray	Flexion and extension X-ray		Cervical CT scan				Rarely/Specific Cases	No															None of the above					None of the above
13206765743	410967167	2021-12-16 11:27:07	2021-12-16 11:30:48					Orthopaedic Surgeon	Asia	2-3 years	≤5		Lateral and AP cervical X-ray	Flexion and extension X-ray	Standing whole body X-ray	Cervical CT scan				Most of the time	Yes	3 months			Clinical severity assessment using mJOA, Nurick or other DCM specific measures	General health quality assessment (e.g., EQ5D, PROMIS, SF-36)	Lateral and AP cervical X-ray	Flexion and extension X-ray		Cervical CT scan	Electrophysiology examination	Standard MRI
13206749899	410967167	2021-12-16 11:17:45	2021-12-16 11:27:14					Neurosurgeon	Latin/South America	>10 years	≤5						Electrophysiology examination			Always	Yes	3 months									Electrophysiology examination	Standard MRI	Advanced MRI (e.g., DTI)							Comorbidities that increase the risk of falls		Minor worsening of neurological exam (e.g., loss of 1 point on mJOA/JOA)
13206735940	410967167	2021-12-16 10:59:24	2021-12-16 11:25:11					Orthopaedic Surgeon	Africa	2-3 years	≤5	None of the above								Rarely/Specific Cases	Yes	3 months										Standard MRI					Presence of T2 hyperintensity of the spinal cord						No change in neurological exam but the patient subjectively feels worse
13206750211	410967167	2021-12-16 11:17:33	2021-12-16 11:24:28					Orthopaedic Surgeon	Asia	4-5 years	6-10		Lateral and AP cervical X-ray	Flexion and extension X-ray						Rarely/Specific Cases	Yes	3 months			Clinical severity assessment using mJOA, Nurick or other DCM specific measures												Presence of T2 hyperintensity of the spinal cord										The patient does not wish to have lifestyle restrictions (e.g., participation in contact sports)
13206734645	410967167	2021-12-16 11:08:13	2021-12-16 11:15:40					Orthopaedic Surgeon	Latin/South America	4-5 years	6-10		Lateral and AP cervical X-ray	Flexion and extension X-ray		Cervical CT scan				Sometimes/If Convenient	No																Presence of T2 hyperintensity of the spinal cord		Presence of dynamic spondylolithesis/instability			Minor worsening of neurological exam (e.g., loss of 1 point on mJOA/JOA)					The patient does not wish to have lifestyle restrictions (e.g., participation in contact sports)	Other comorbidities that increase the risk of falls (e.g., Parkinson’s disease)
13206728073	410967167	2021-12-16 11:04:22	2021-12-16 11:08:23					Neurosurgeon	Asia	6-10 years	11-20					Cervical CT scan				Sometimes/If Convenient	Yes	6 months			Clinical severity assessment using mJOA, Nurick or other DCM specific measures	General health quality assessment (e.g., EQ5D, PROMIS, SF-36)						Standard MRI		Flexion and extension MRI				Presence of cervical deformity		Comorbidities that increase the risk of falls		Minor worsening of neurological exam (e.g., loss of 1 point on mJOA/JOA)
13206723638	410967167	2021-12-16 11:00:59	2021-12-16 11:07:33					Neurosurgeon	Africa	4-5 years	11-20		Lateral and AP cervical X-ray	Flexion and extension X-ray		Cervical CT scan				Sometimes/If Convenient	No																Presence of T2 hyperintensity of the spinal cord	Presence of cervical deformity	Presence of dynamic spondylolithesis/instability	Comorbidities that increase the risk of falls								Other comorbidities that increase the risk of falls (e.g., Parkinson’s disease)
13206644261	410967167	2021-12-16 10:09:42	2021-12-16 11:05:07					Neurosurgeon	Europe	>10 years	6-10			Flexion and extension X-ray		Cervical CT scan				Always	Yes	6 months			Clinical severity assessment using mJOA, Nurick or other DCM specific measures						Electrophysiology examination						Presence of T2 hyperintensity of the spinal cord		Presence of dynamic spondylolithesis/instability			Minor worsening of neurological exam (e.g., loss of 1 point on mJOA/JOA)					The patient does not wish to have lifestyle restrictions (e.g., participation in contact sports)		Worsening identified by relatives/carers
13206716864	410967167	2021-12-16 10:56:37	2021-12-16 11:04:58					Neurosurgeon	Europe	6-10 years	6-10		Lateral and AP cervical X-ray	Flexion and extension X-ray		Cervical CT scan	Electrophysiology examination			Rarely/Specific Cases	Yes	6 months			Clinical severity assessment using mJOA, Nurick or other DCM specific measures		Lateral and AP cervical X-ray					Standard MRI					Presence of T2 hyperintensity of the spinal cord	Presence of cervical deformity	Presence of dynamic spondylolithesis/instability			Minor worsening of neurological exam (e.g., loss of 1 point on mJOA/JOA)	No change in neurological exam but the patient subjectively feels worse			No change in neurological status but patient indicates accidental falls since the last consultation			Worsening identified by relatives/carers
13206710362	410967167	2021-12-16 10:51:30	2021-12-16 11:02:11					Orthopaedic Surgeon	Latin/South America	2-3 years	≤5			Flexion and extension X-ray		Cervical CT scan				Sometimes/If Convenient	Yes	6 months			Clinical severity assessment using mJOA, Nurick or other DCM specific measures												Presence of T2 hyperintensity of the spinal cord						No change in neurological exam but the patient subjectively feels worse						Worsening identified by relatives/carers
13206714707	410967167	2021-12-16 10:55:44	2021-12-16 11:01:45					Neurosurgeon	Europe	≤1 year	6-10	None of the above								Rarely/Specific Cases	No															None of the above						Minor worsening of neurological exam (e.g., loss of 1 point on mJOA/JOA)
13206719141	410967167	2021-12-16 10:57:34	2021-12-16 11:00:06					Neurosurgeon	Latin/South America	2-3 years	6-10		Lateral and AP cervical X-ray	Flexion and extension X-ray						Rarely/Specific Cases	No
13206709520	410967167	2021-12-16 10:52:10	2021-12-16 10:59:41					Orthopaedic Surgeon	Asia	2-3 years	6-10		Lateral and AP cervical X-ray	Flexion and extension X-ray		Cervical CT scan				Rarely/Specific Cases	Yes	3 months			Clinical severity assessment using mJOA, Nurick or other DCM specific measures							Standard MRI					Presence of T2 hyperintensity of the spinal cord		Presence of dynamic spondylolithesis/instability							No change in neurological status but patient indicates accidental falls since the last consultation
13206698257	410967167	2021-12-16 10:45:43	2021-12-16 10:58:27					Orthopaedic Surgeon	Asia	4-5 years	≤5		Lateral and AP cervical X-ray	Flexion and extension X-ray		Cervical CT scan				Sometimes/If Convenient	Yes	Depends on the severity (mild, moderate, severe)			Clinical severity assessment using mJOA, Nurick or other DCM specific measures												Presence of T2 hyperintensity of the spinal cord		Presence of dynamic spondylolithesis/instability										Worsening identified by relatives/carers
13206699800	410967167	2021-12-16 10:46:29	2021-12-16 10:53:53					Orthopaedic Surgeon	Asia	2-3 years	11-20		Lateral and AP cervical X-ray				Electrophysiology examination			Rarely/Specific Cases	Yes	Initially close, and progressively longer intervals										Standard MRI					Presence of T2 hyperintensity of the spinal cord	Presence of cervical deformity	Presence of dynamic spondylolithesis/instability	Comorbidities that increase the risk of falls						No change in neurological status but patient indicates accidental falls since the last consultation	The patient does not wish to have lifestyle restrictions (e.g., participation in contact sports)	Other comorbidities that increase the risk of falls (e.g., Parkinson’s disease)	Worsening identified by relatives/carers
13206687708	410967167	2021-12-16 10:38:18	2021-12-16 10:53:11					Neurosurgeon	Latin/South America	>10 years	11-20		Lateral and AP cervical X-ray	Flexion and extension X-ray		Cervical CT scan	Electrophysiology examination			Sometimes/If Convenient	Yes	6 months			Clinical severity assessment using mJOA, Nurick or other DCM specific measures										Evoked potential		Presence of T2 hyperintensity of the spinal cord					Minor worsening of neurological exam (e.g., loss of 1 point on mJOA/JOA)				No change in neurological status but patient indicates accidental falls since the last consultation		Other comorbidities that increase the risk of falls (e.g., Parkinson’s disease)	Worsening identified by relatives/carers
13206708130	410967167	2021-12-16 10:51:22	2021-12-16 10:53:01					Neurosurgeon	Latin/South America	2-3 years	6-10					Cervical CT scan				Sometimes/If Convenient	Yes
13206692812	410967167	2021-12-16 10:41:05	2021-12-16 10:50:51					Neurosurgeon	Europe	6-10 years	6-10		Lateral and AP cervical X-ray	Flexion and extension X-ray		Cervical CT scan	Electrophysiology examination			Always	No																Presence of T2 hyperintensity of the spinal cord		Presence of dynamic spondylolithesis/instability				No change in neurological exam but the patient subjectively feels worse						Worsening identified by relatives/carers
13206695947	410967167	2021-12-16 10:44:20	2021-12-16 10:49:24					Orthopaedic Surgeon	North America	>10 years	6-10		Lateral and AP cervical X-ray	Flexion and extension X-ray		Cervical CT scan				Rarely/Specific Cases	Yes	6 months		None of the above													Presence of T2 hyperintensity of the spinal cord		Presence of dynamic spondylolithesis/instability			Minor worsening of neurological exam (e.g., loss of 1 point on mJOA/JOA)	No change in neurological exam but the patient subjectively feels worse		The patient remains impaired but has improved since the last follow-up	No change in neurological status but patient indicates accidental falls since the last consultation	The patient does not wish to have lifestyle restrictions (e.g., participation in contact sports)	Other comorbidities that increase the risk of falls (e.g., Parkinson’s disease)	Worsening identified by relatives/carers
13206682824	410967167	2021-12-16 10:34:41	2021-12-16 10:49:19					Orthopaedic Surgeon	Asia	4-5 years	11-20		Lateral and AP cervical X-ray	Flexion and extension X-ray	Standing whole body X-ray	Cervical CT scan				Rarely/Specific Cases	No																Presence of T2 hyperintensity of the spinal cord		Presence of dynamic spondylolithesis/instability			Minor worsening of neurological exam (e.g., loss of 1 point on mJOA/JOA)	No change in neurological exam but the patient subjectively feels worse			No change in neurological status but patient indicates accidental falls since the last consultation	The patient does not wish to have lifestyle restrictions (e.g., participation in contact sports)		Worsening identified by relatives/carers
13206693528	410967167	2021-12-16 10:42:53	2021-12-16 10:48:09					Neurosurgeon	Europe	>10 years	6-10		Lateral and AP cervical X-ray	Flexion and extension X-ray		Cervical CT scan	Electrophysiology examination			Most of the time	No																Presence of T2 hyperintensity of the spinal cord		Presence of dynamic spondylolithesis/instability			Minor worsening of neurological exam (e.g., loss of 1 point on mJOA/JOA)							Worsening identified by relatives/carers
13206671092	410967167	2021-12-16 10:27:40	2021-12-16 10:46:33					Orthopaedic Surgeon	Europe	6-10 years	≤5		Lateral and AP cervical X-ray	Flexion and extension X-ray			Electrophysiology examination			Most of the time	No																Presence of T2 hyperintensity of the spinal cord		Presence of dynamic spondylolithesis/instability	Comorbidities that increase the risk of falls						No change in neurological status but patient indicates accidental falls since the last consultation	The patient does not wish to have lifestyle restrictions (e.g., participation in contact sports)	Other comorbidities that increase the risk of falls (e.g., Parkinson’s disease)
13206683621	410967167	2021-12-16 10:36:16	2021-12-16 10:42:00					Orthopaedic Surgeon	Europe	>10 years	≤5		Lateral and AP cervical X-ray		Standing whole body X-ray	Cervical CT scan				Rarely/Specific Cases	No																Presence of T2 hyperintensity of the spinal cord			Comorbidities that increase the risk of falls		Minor worsening of neurological exam (e.g., loss of 1 point on mJOA/JOA)				No change in neurological status but patient indicates accidental falls since the last consultation	The patient does not wish to have lifestyle restrictions (e.g., participation in contact sports)	Other comorbidities that increase the risk of falls (e.g., Parkinson’s disease)	Worsening identified by relatives/carers
13206684961	410967167	2021-12-16 10:37:08	2021-12-16 10:41:05					Orthopaedic Surgeon	Asia	>10 years	>20		Lateral and AP cervical X-ray	Flexion and extension X-ray	Standing whole body X-ray	Cervical CT scan		Flexion and Extension MRI		Always	Yes	6 months			Clinical severity assessment using mJOA, Nurick or other DCM specific measures		Lateral and AP cervical X-ray	Flexion and extension X-ray				Standard MRI					Presence of T2 hyperintensity of the spinal cord	Presence of cervical deformity	Presence of dynamic spondylolithesis/instability			Minor worsening of neurological exam (e.g., loss of 1 point on mJOA/JOA)
13206680386	410967167	2021-12-16 10:34:24	2021-12-16 10:38:58					Neurosurgeon	Europe	≤1 year	≤5			Flexion and extension X-ray		Cervical CT scan				Sometimes/If Convenient	Yes	Depends on the severity (mild, moderate, severe)						Flexion and extension X-ray		Cervical CT scan		Standard MRI					Presence of T2 hyperintensity of the spinal cord		Presence of dynamic spondylolithesis/instability							No change in neurological status but patient indicates accidental falls since the last consultation
13206678774	410967167	2021-12-16 10:32:41	2021-12-16 10:38:13					Neurosurgeon	North America	>10 years	6-10			Flexion and extension X-ray		Cervical CT scan				Rarely/Specific Cases	No																Presence of T2 hyperintensity of the spinal cord		Presence of dynamic spondylolithesis/instability			Minor worsening of neurological exam (e.g., loss of 1 point on mJOA/JOA)							Worsening identified by relatives/carers
13206679747	410967167	2021-12-16 10:33:22	2021-12-16 10:37:10					Orthopaedic Surgeon	Asia	>10 years	>20			Flexion and extension X-ray						Always	Yes	6 months			Clinical severity assessment using mJOA, Nurick or other DCM specific measures												Presence of T2 hyperintensity of the spinal cord					Minor worsening of neurological exam (e.g., loss of 1 point on mJOA/JOA)
13206670359	410967167	2021-12-16 10:25:43	2021-12-16 10:36:06					Neurosurgeon	Africa	2-3 years	6-10		Lateral and AP cervical X-ray							Rarely/Specific Cases	No																	Presence of cervical deformity	Presence of dynamic spondylolithesis/instability			Minor worsening of neurological exam (e.g., loss of 1 point on mJOA/JOA)			The patient remains impaired but has improved since the last follow-up
13206669856	410967167	2021-12-16 10:26:42	2021-12-16 10:34:42					Neurosurgeon	Europe	>10 years	6-10	None of the above								Rarely/Specific Cases	Yes	6 months										Standard MRI					Presence of T2 hyperintensity of the spinal cord		Presence of dynamic spondylolithesis/instability			Minor worsening of neurological exam (e.g., loss of 1 point on mJOA/JOA)
13206676028	410967167	2021-12-16 10:30:15	2021-12-16 10:34:01					Orthopaedic Surgeon	Europe	4-5 years	≤5					Cervical CT scan			ct traction	Rarely/Specific Cases	No																		Presence of dynamic spondylolithesis/instability										Worsening identified by relatives/carers
13206653938	410967167	2021-12-16 10:12:18	2021-12-16 10:30:14					Neurosurgeon	Europe	6-10 years	6-10		Lateral and AP cervical X-ray	Flexion and extension X-ray		Cervical CT scan				Sometimes/If Convenient	No																		Presence of dynamic spondylolithesis/instability			Minor worsening of neurological exam (e.g., loss of 1 point on mJOA/JOA)	No change in neurological exam but the patient subjectively feels worse			No change in neurological status but patient indicates accidental falls since the last consultation
13206653762	410967167	2021-12-16 10:14:09	2021-12-16 10:28:47					Academic/Researcher	Asia	≤1 year	≤5		Lateral and AP cervical X-ray			Cervical CT scan				Sometimes/If Convenient	No																Presence of T2 hyperintensity of the spinal cord	Presence of cervical deformity	Presence of dynamic spondylolithesis/instability	Comorbidities that increase the risk of falls			No change in neurological exam but the patient subjectively feels worse		The patient remains impaired but has improved since the last follow-up	No change in neurological status but patient indicates accidental falls since the last consultation	The patient does not wish to have lifestyle restrictions (e.g., participation in contact sports)		Worsening identified by relatives/carers
13206660282	410967167	2021-12-16 10:19:55	2021-12-16 10:28:37					Orthopaedic Surgeon	Europe	2-3 years	≤5		Lateral and AP cervical X-ray				Electrophysiology examination			Most of the time	No																Presence of T2 hyperintensity of the spinal cord		Presence of dynamic spondylolithesis/instability	Comorbidities that increase the risk of falls		Minor worsening of neurological exam (e.g., loss of 1 point on mJOA/JOA)	No change in neurological exam but the patient subjectively feels worse			No change in neurological status but patient indicates accidental falls since the last consultation	The patient does not wish to have lifestyle restrictions (e.g., participation in contact sports)	Other comorbidities that increase the risk of falls (e.g., Parkinson’s disease)	Worsening identified by relatives/carers
13206661950	410967167	2021-12-16 10:21:32	2021-12-16 10:28:17					Neurosurgeon	Europe	2-3 years	>20	None of the above								Rarely/Specific Cases	Yes	6 months		None of the above													Presence of T2 hyperintensity of the spinal cord		Presence of dynamic spondylolithesis/instability			Minor worsening of neurological exam (e.g., loss of 1 point on mJOA/JOA)	No change in neurological exam but the patient subjectively feels worse			No change in neurological status but patient indicates accidental falls since the last consultation	The patient does not wish to have lifestyle restrictions (e.g., participation in contact sports)
13206662803	410967167	2021-12-16 10:21:39	2021-12-16 10:26:30					Neurosurgeon	Europe	>10 years	6-10		Lateral and AP cervical X-ray	Flexion and extension X-ray		Cervical CT scan				Rarely/Specific Cases	No																Presence of T2 hyperintensity of the spinal cord	Presence of cervical deformity	Presence of dynamic spondylolithesis/instability				No change in neurological exam but the patient subjectively feels worse
13206648726	410967167	2021-12-16 10:09:06	2021-12-16 10:26:22					Orthopaedic Surgeon	Africa	2-3 years	≤5			Flexion and extension X-ray			Electrophysiology examination			Rarely/Specific Cases	No																			Comorbidities that increase the risk of falls								Other comorbidities that increase the risk of falls (e.g., Parkinson’s disease)	Worsening identified by relatives/carers
13206659896	410967167	2021-12-16 10:19:15	2021-12-16 10:25:53					Orthopaedic Surgeon	Europe	>10 years	11-20								further investigatio eg FlexExtMr based on clinical need	Rarely/Specific Cases	Yes	6 months			Clinical severity assessment using mJOA, Nurick or other DCM specific measures					Cervical CT scan		Standard MRI		Flexion and extension MRI	these test are based on clinical need		Presence of T2 hyperintensity of the spinal cord	Presence of cervical deformity	Presence of dynamic spondylolithesis/instability	Comorbidities that increase the risk of falls		Minor worsening of neurological exam (e.g., loss of 1 point on mJOA/JOA)	No change in neurological exam but the patient subjectively feels worse			No change in neurological status but patient indicates accidental falls since the last consultation	The patient does not wish to have lifestyle restrictions (e.g., participation in contact sports)		Worsening identified by relatives/carers
13206659975	410967167	2021-12-16 10:20:18	2021-12-16 10:24:59					Neurosurgeon	Europe	>10 years	11-20					Cervical CT scan		Flexion and Extension MRI		Rarely/Specific Cases	Yes	3 months			Clinical severity assessment using mJOA, Nurick or other DCM specific measures												Presence of T2 hyperintensity of the spinal cord	Presence of cervical deformity	Presence of dynamic spondylolithesis/instability	Comorbidities that increase the risk of falls		Minor worsening of neurological exam (e.g., loss of 1 point on mJOA/JOA)						Other comorbidities that increase the risk of falls (e.g., Parkinson’s disease)	Worsening identified by relatives/carers
13206660964	410967167	2021-12-16 10:20:30	2021-12-16 10:24:41					Orthopaedic Surgeon	Europe	>10 years	6-10		Lateral and AP cervical X-ray	Flexion and extension X-ray		Cervical CT scan	Electrophysiology examination		ct with contrast	Always
13206659206	410967167	2021-12-16 10:19:31	2021-12-16 10:24:03					Orthopaedic Surgeon	North America	6-10 years	≤5		Lateral and AP cervical X-ray	Flexion and extension X-ray		Cervical CT scan				Rarely/Specific Cases	No																Presence of T2 hyperintensity of the spinal cord	Presence of cervical deformity	Presence of dynamic spondylolithesis/instability	Comorbidities that increase the risk of falls		Minor worsening of neurological exam (e.g., loss of 1 point on mJOA/JOA)	No change in neurological exam but the patient subjectively feels worse			No change in neurological status but patient indicates accidental falls since the last consultation			Worsening identified by relatives/carers
13206658176	410967167	2021-12-16 10:18:20	2021-12-16 10:23:41					Orthopaedic Surgeon	North America	6-10 years	≤5		Lateral and AP cervical X-ray	Flexion and extension X-ray						Rarely/Specific Cases	No																Presence of T2 hyperintensity of the spinal cord	Presence of cervical deformity	Presence of dynamic spondylolithesis/instability	Comorbidities that increase the risk of falls		Minor worsening of neurological exam (e.g., loss of 1 point on mJOA/JOA)	No change in neurological exam but the patient subjectively feels worse			No change in neurological status but patient indicates accidental falls since the last consultation		Other comorbidities that increase the risk of falls (e.g., Parkinson’s disease)	Worsening identified by relatives/carers
13206643136	410967167	2021-12-16 10:05:18	2021-12-16 10:22:55					Orthopaedic Surgeon	Asia	2-3 years	6-10		Lateral and AP cervical X-ray	Flexion and extension X-ray		Cervical CT scan				Rarely/Specific Cases	No																Presence of T2 hyperintensity of the spinal cord	Presence of cervical deformity	Presence of dynamic spondylolithesis/instability	Comorbidities that increase the risk of falls							The patient does not wish to have lifestyle restrictions (e.g., participation in contact sports)	Other comorbidities that increase the risk of falls (e.g., Parkinson’s disease)	Worsening identified by relatives/carers
13206646665	410967167	2021-12-16 10:10:21	2021-12-16 10:21:54					Neurosurgeon	Europe	>10 years	≤5			Flexion and extension X-ray		Cervical CT scan			CT scan only, if suspected for OPLL	Rarely/Specific Cases	Yes	Initially close, and progressively longer intervals						Flexion and extension X-ray				Standard MRI			X-ray for position check of implant		Presence of T2 hyperintensity of the spinal cord	Presence of cervical deformity	Presence of dynamic spondylolithesis/instability	Comorbidities that increase the risk of falls			No change in neurological exam but the patient subjectively feels worse			No change in neurological status but patient indicates accidental falls since the last consultation	The patient does not wish to have lifestyle restrictions (e.g., participation in contact sports)
13206658754	410967167	2021-12-16 10:18:40	2021-12-16 10:21:02					Orthopaedic Surgeon	Africa	4-5 years	≤5			Flexion and extension X-ray		Cervical CT scan	Electrophysiology examination			Rarely/Specific Cases	Yes	3 months			Clinical severity assessment using mJOA, Nurick or other DCM specific measures
13206650617	410967167	2021-12-16 10:13:44	2021-12-16 10:20:49					Orthopaedic Surgeon	Europe	>10 years	≤5		Lateral and AP cervical X-ray	Flexion and extension X-ray			Electrophysiology examination			Always	Yes	3 months			Clinical severity assessment using mJOA, Nurick or other DCM specific measures												Presence of T2 hyperintensity of the spinal cord					Minor worsening of neurological exam (e.g., loss of 1 point on mJOA/JOA)							Worsening identified by relatives/carers
13206647700	410967167	2021-12-16 10:10:59	2021-12-16 10:20:48					Neurosurgeon	Africa	>10 years	>20			Flexion and extension X-ray		Cervical CT scan				Rarely/Specific Cases	Yes	12 months				General health quality assessment (e.g., EQ5D, PROMIS, SF-36)											Presence of T2 hyperintensity of the spinal cord		Presence of dynamic spondylolithesis/instability							No change in neurological status but patient indicates accidental falls since the last consultation			Worsening identified by relatives/carers
13206656429	410967167	2021-12-16 10:17:21	2021-12-16 10:19:16					Orthopaedic Surgeon	Asia	2-3 years	>20		Lateral and AP cervical X-ray	Flexion and extension X-ray						Rarely/Specific Cases	Yes	3 months		None of the above
13206642700	410967167	2021-12-16 10:08:05	2021-12-16 10:16:58					Orthopaedic Surgeon	Asia	6-10 years	6-10		Lateral and AP cervical X-ray	Flexion and extension X-ray		Cervical CT scan				Rarely/Specific Cases	Yes	Initially close, and progressively longer intervals			Clinical severity assessment using mJOA, Nurick or other DCM specific measures										If deteriorates, then mri				Presence of dynamic spondylolithesis/instability	Comorbidities that increase the risk of falls		Minor worsening of neurological exam (e.g., loss of 1 point on mJOA/JOA)	No change in neurological exam but the patient subjectively feels worse				The patient does not wish to have lifestyle restrictions (e.g., participation in contact sports)	Other comorbidities that increase the risk of falls (e.g., Parkinson’s disease)	Worsening identified by relatives/carers
13206638605	410967167	2021-12-16 10:04:36	2021-12-16 10:16:11					Neurosurgeon	Middle East	6-10 years	≤5			Flexion and extension X-ray						Rarely/Specific Cases	Yes	6 months		None of the above														Presence of cervical deformity	Presence of dynamic spondylolithesis/instability			Minor worsening of neurological exam (e.g., loss of 1 point on mJOA/JOA)
13206649241	410967167	2021-12-16 10:12:06	2021-12-16 10:16:07					Neurosurgeon	Europe	>10 years	6-10			Flexion and extension X-ray		Cervical CT scan	Electrophysiology examination			Most of the time	Yes	6 months			Clinical severity assessment using mJOA, Nurick or other DCM specific measures	General health quality assessment (e.g., EQ5D, PROMIS, SF-36)						Standard MRI
13206640877	410967167	2021-12-16 10:06:28	2021-12-16 10:15:28					Neurosurgeon	Latin/South America	>10 years	6-10	None of the above								Rarely/Specific Cases	Yes	6 months			Clinical severity assessment using mJOA, Nurick or other DCM specific measures							Standard MRI					Presence of T2 hyperintensity of the spinal cord					Minor worsening of neurological exam (e.g., loss of 1 point on mJOA/JOA)	No change in neurological exam but the patient subjectively feels worse						Worsening identified by relatives/carers
13206641454	410967167	2021-12-16 10:06:57	2021-12-16 10:15:25					Neurosurgeon	Europe	>10 years	6-10			Flexion and extension X-ray		Cervical CT scan				Rarely/Specific Cases	Yes	No structured follow-up, ask patient to come back if worse										Standard MRI					Presence of T2 hyperintensity of the spinal cord	Presence of cervical deformity	Presence of dynamic spondylolithesis/instability	Comorbidities that increase the risk of falls			No change in neurological exam but the patient subjectively feels worse			No change in neurological status but patient indicates accidental falls since the last consultation	The patient does not wish to have lifestyle restrictions (e.g., participation in contact sports)	Other comorbidities that increase the risk of falls (e.g., Parkinson’s disease)	Worsening identified by relatives/carers
13206638694	410967167	2021-12-16 10:05:07	2021-12-16 10:15:03					Neurosurgeon	Africa	>10 years	11-20		Lateral and AP cervical X-ray	Flexion and extension X-ray						Rarely/Specific Cases	Yes	3 months			Clinical severity assessment using mJOA, Nurick or other DCM specific measures	General health quality assessment (e.g., EQ5D, PROMIS, SF-36)	Lateral and AP cervical X-ray	Flexion and extension X-ray				Standard MRI					Presence of T2 hyperintensity of the spinal cord	Presence of cervical deformity	Presence of dynamic spondylolithesis/instability
13206640100	410967167	2021-12-16 10:06:41	2021-12-16 10:13:43					Orthopaedic Surgeon	Asia	>10 years	≤5						Electrophysiology examination			Always	Yes	3 months			Clinical severity assessment using mJOA, Nurick or other DCM specific measures						Electrophysiology examination						Presence of T2 hyperintensity of the spinal cord					Minor worsening of neurological exam (e.g., loss of 1 point on mJOA/JOA)	No change in neurological exam but the patient subjectively feels worse
13206641187	410967167	2021-12-16 10:07:12	2021-12-16 10:13:31					Orthopaedic Surgeon	Asia	2-3 years	11-20		Lateral and AP cervical X-ray	Flexion and extension X-ray						Rarely/Specific Cases	No																Presence of T2 hyperintensity of the spinal cord	Presence of cervical deformity	Presence of dynamic spondylolithesis/instability									Other comorbidities that increase the risk of falls (e.g., Parkinson’s disease)
13206641150	410967167	2021-12-16 10:07:09	2021-12-16 10:13:23					Neurosurgeon	Europe	>10 years	6-10		Lateral and AP cervical X-ray	Flexion and extension X-ray			Electrophysiology examination			Always	No																Presence of T2 hyperintensity of the spinal cord		Presence of dynamic spondylolithesis/instability						The patient remains impaired but has improved since the last follow-up
13206642406	410967167	2021-12-16 10:07:17	2021-12-16 10:12:46					Neurosurgeon	Asia	>10 years	6-10		Lateral and AP cervical X-ray	Flexion and extension X-ray		Cervical CT scan	Electrophysiology examination			Sometimes/If Convenient	No																Presence of T2 hyperintensity of the spinal cord		Presence of dynamic spondylolithesis/instability							No change in neurological status but patient indicates accidental falls since the last consultation			Worsening identified by relatives/carers
13206642863	410967167	2021-12-16 10:07:31	2021-12-16 10:11:28					Neurosurgeon	Europe	>10 years	6-10			Flexion and extension X-ray		Cervical CT scan		Flexion and Extension MRI		Rarely/Specific Cases	Yes	Depends on the severity (mild, moderate, severe)			Clinical severity assessment using mJOA, Nurick or other DCM specific measures							Standard MRI
13206642537	410967167	2021-12-16 10:05:39	2021-12-16 10:10:47					Orthopaedic Surgeon	Asia	>10 years	11-20		Lateral and AP cervical X-ray	Flexion and extension X-ray						Rarely/Specific Cases	Yes	3 months			Clinical severity assessment using mJOA, Nurick or other DCM specific measures		Lateral and AP cervical X-ray
13206642485	410967167	2021-12-16 10:07:51	2021-12-16 10:10:18					Orthopaedic Surgeon	Europe	4-5 years	11-20			Flexion and extension X-ray			Electrophysiology examination			Rarely/Specific Cases	Yes	6 months				General health quality assessment (e.g., EQ5D, PROMIS, SF-36)	Lateral and AP cervical X-ray
13206641848	410967167	2021-12-16 10:07:13	2021-12-16 10:09:14					Orthopaedic Surgeon	Asia	4-5 years	6-10		Lateral and AP cervical X-ray	Flexion and extension X-ray	Standing whole body X-ray	Cervical CT scan	Electrophysiology examination			Sometimes/If Convenient	No
13206640978	410967167	2021-12-16 10:07:06	2021-12-16 10:09:12					Orthopaedic Surgeon	Asia	>10 years	11-20			Flexion and extension X-ray		Cervical CT scan		Flexion and Extension MRI		Sometimes/If Convenient	Yes	12 months			Clinical severity assessment using mJOA, Nurick or other DCM specific measures	General health quality assessment (e.g., EQ5D, PROMIS, SF-36)	Lateral and AP cervical X-ray					Standard MRI
13151431073	410646346	2021-11-24 05:17:28	2021-11-24 05:24:11					Orthopaedic Surgeon	Asia	2-3 years	11-20		Lateral and AP cervical X-ray	Flexion and extension X-ray						Sometimes/If Convenient	Yes	Initially close, and progressively longer intervals			Clinical severity assessment using mJOA, Nurick or other DCM specific measures	General health quality assessment (e.g., EQ5D, PROMIS, SF-36)												Presence of cervical deformity				Minor worsening of neurological exam (e.g., loss of 1 point on mJOA/JOA)
13140236452	410646346	2021-11-19 11:48:24	2021-11-19 11:50:58					Orthopaedic Surgeon	Latin/South America	2-3 years	≤5		Lateral and AP cervical X-ray	Flexion and extension X-ray	Standing whole body X-ray	Cervical CT scan				Sometimes/If Convenient
13132921169	410646346	2021-11-17 04:14:39	2021-11-17 04:16:30					Orthopaedic Surgeon	Asia	≤1 year	≤5		Lateral and AP cervical X-ray				Electrophysiology examination			Sometimes/If Convenient	No
13125368427	410646346	2021-11-14 12:41:31	2021-11-14 12:48:06					Orthopaedic Surgeon	Asia	4-5 years	6-10		Lateral and AP cervical X-ray	Flexion and extension X-ray	Standing whole body X-ray	Cervical CT scan	Electrophysiology examination			Sometimes/If Convenient	Yes	Depends on the severity (mild, moderate, severe)			Clinical severity assessment using mJOA, Nurick or other DCM specific measures							Standard MRI					Presence of T2 hyperintensity of the spinal cord		Presence of dynamic spondylolithesis/instability								The patient does not wish to have lifestyle restrictions (e.g., participation in contact sports)		Worsening identified by relatives/carers
13124995232	410646346	2021-11-14 03:48:48	2021-11-14 03:53:48					Orthopaedic Surgeon	Asia	4-5 years	6-10		Lateral and AP cervical X-ray	Flexion and extension X-ray						Sometimes/If Convenient	Yes	3 months										Standard MRI					Presence of T2 hyperintensity of the spinal cord					Minor worsening of neurological exam (e.g., loss of 1 point on mJOA/JOA)	No change in neurological exam but the patient subjectively feels worse
13120530176	410646346	2021-11-12 00:34:28	2021-11-13 04:18:16					Orthopaedic Surgeon	Asia	4-5 years	≤5		Lateral and AP cervical X-ray	Flexion and extension X-ray						Rarely/Specific Cases	No																Presence of T2 hyperintensity of the spinal cord	Presence of cervical deformity	Presence of dynamic spondylolithesis/instability	Comorbidities that increase the risk of falls						No change in neurological status but patient indicates accidental falls since the last consultation	The patient does not wish to have lifestyle restrictions (e.g., participation in contact sports)	Other comorbidities that increase the risk of falls (e.g., Parkinson’s disease)
13121292713	410646346	2021-11-12 09:05:09	2021-11-12 09:14:13					Orthopaedic Surgeon	Asia	2-3 years	≤5		Lateral and AP cervical X-ray						Motor and neurological examination	Rarely/Specific Cases	Yes	3 months			Clinical severity assessment using mJOA, Nurick or other DCM specific measures	General health quality assessment (e.g., EQ5D, PROMIS, SF-36)												Presence of cervical deformity	Presence of dynamic spondylolithesis/instability									Other comorbidities that increase the risk of falls (e.g., Parkinson’s disease)	Worsening identified by relatives/carers
13121216770	410646346	2021-11-12 08:22:00	2021-11-12 08:27:08					Orthopaedic Surgeon	Asia	2-3 years	≤5		Lateral and AP cervical X-ray				Electrophysiology examination			Rarely/Specific Cases	No																		Presence of dynamic spondylolithesis/instability	Comorbidities that increase the risk of falls						No change in neurological status but patient indicates accidental falls since the last consultation		Other comorbidities that increase the risk of falls (e.g., Parkinson’s disease)
13121191888	410646346	2021-11-12 08:05:49	2021-11-12 08:23:21					Orthopaedic Surgeon	Asia	4-5 years	≤5		Lateral and AP cervical X-ray	Flexion and extension X-ray	Standing whole body X-ray					Rarely/Specific Cases	Yes	Depends on the severity (mild, moderate, severe)			Clinical severity assessment using mJOA, Nurick or other DCM specific measures	General health quality assessment (e.g., EQ5D, PROMIS, SF-36)	Lateral and AP cervical X-ray											Presence of cervical deformity	Presence of dynamic spondylolithesis/instability			Minor worsening of neurological exam (e.g., loss of 1 point on mJOA/JOA)	No change in neurological exam but the patient subjectively feels worse			No change in neurological status but patient indicates accidental falls since the last consultation	The patient does not wish to have lifestyle restrictions (e.g., participation in contact sports)	Other comorbidities that increase the risk of falls (e.g., Parkinson’s disease)	Worsening identified by relatives/carers
13121171540	410646346	2021-11-12 07:52:47	2021-11-12 07:58:34					Orthopaedic Surgeon	Asia	6-10 years	6-10		Lateral and AP cervical X-ray	Flexion and extension X-ray						Rarely/Specific Cases	Yes	3 months			Clinical severity assessment using mJOA, Nurick or other DCM specific measures														Presence of dynamic spondylolithesis/instability	Comorbidities that increase the risk of falls			No change in neurological exam but the patient subjectively feels worse				The patient does not wish to have lifestyle restrictions (e.g., participation in contact sports)	Other comorbidities that increase the risk of falls (e.g., Parkinson’s disease)
13121095168	410646346	2021-11-12 06:58:19	2021-11-12 07:05:29					Orthopaedic Surgeon	Asia	4-5 years	6-10		Lateral and AP cervical X-ray			Cervical CT scan	Electrophysiology examination			Sometimes/If Convenient	Yes	3 months			Clinical severity assessment using mJOA, Nurick or other DCM specific measures		Lateral and AP cervical X-ray												Presence of dynamic spondylolithesis/instability								The patient does not wish to have lifestyle restrictions (e.g., participation in contact sports)
13121074776	410646346	2021-11-12 06:43:03	2021-11-12 06:51:48					Orthopaedic Surgeon	Asia	2-3 years	6-10		Lateral and AP cervical X-ray	Flexion and extension X-ray		Cervical CT scan	Electrophysiology examination			Rarely/Specific Cases	Yes	3 months			Clinical severity assessment using mJOA, Nurick or other DCM specific measures		Lateral and AP cervical X-ray	Flexion and extension X-ray		Cervical CT scan		Standard MRI					Presence of T2 hyperintensity of the spinal cord		Presence of dynamic spondylolithesis/instability								The patient does not wish to have lifestyle restrictions (e.g., participation in contact sports)
13121069550	410646346	2021-11-12 06:39:46	2021-11-12 06:47:59					Orthopaedic Surgeon	Asia	4-5 years	≤5		Lateral and AP cervical X-ray							Rarely/Specific Cases	No																Presence of T2 hyperintensity of the spinal cord	Presence of cervical deformity	Presence of dynamic spondylolithesis/instability			Minor worsening of neurological exam (e.g., loss of 1 point on mJOA/JOA)	No change in neurological exam but the patient subjectively feels worse			No change in neurological status but patient indicates accidental falls since the last consultation		Other comorbidities that increase the risk of falls (e.g., Parkinson’s disease)
13120984976	410646346	2021-11-12 05:37:57	2021-11-12 05:47:37					Orthopaedic Surgeon	Asia	4-5 years	6-10		Lateral and AP cervical X-ray	Flexion and extension X-ray						Rarely/Specific Cases	No																Presence of T2 hyperintensity of the spinal cord		Presence of dynamic spondylolithesis/instability			Minor worsening of neurological exam (e.g., loss of 1 point on mJOA/JOA)	No change in neurological exam but the patient subjectively feels worse
13120600581	410646346	2021-11-12 01:17:24	2021-11-12 01:26:52					Orthopaedic Surgeon	Asia	6-10 years	≤5		Lateral and AP cervical X-ray			Cervical CT scan	Electrophysiology examination			Rarely/Specific Cases	Yes	Initially close, and progressively longer intervals					Lateral and AP cervical X-ray										Presence of T2 hyperintensity of the spinal cord		Presence of dynamic spondylolithesis/instability			Minor worsening of neurological exam (e.g., loss of 1 point on mJOA/JOA)	No change in neurological exam but the patient subjectively feels worse			No change in neurological status but patient indicates accidental falls since the last consultation		Other comorbidities that increase the risk of falls (e.g., Parkinson’s disease)	Worsening identified by relatives/carers
13119472734	410646346	2021-11-11 17:22:39	2021-11-11 17:29:04					Orthopaedic Surgeon	Asia	≤1 year	≤5		Lateral and AP cervical X-ray	Flexion and extension X-ray		Cervical CT scan	Electrophysiology examination			Always	Yes	3 months			Clinical severity assessment using mJOA, Nurick or other DCM specific measures	General health quality assessment (e.g., EQ5D, PROMIS, SF-36)	Lateral and AP cervical X-ray	Flexion and extension X-ray									Presence of T2 hyperintensity of the spinal cord	Presence of cervical deformity	Presence of dynamic spondylolithesis/instability	Comorbidities that increase the risk of falls		Minor worsening of neurological exam (e.g., loss of 1 point on mJOA/JOA)	No change in neurological exam but the patient subjectively feels worse			No change in neurological status but patient indicates accidental falls since the last consultation	The patient does not wish to have lifestyle restrictions (e.g., participation in contact sports)	Other comorbidities that increase the risk of falls (e.g., Parkinson’s disease)	Worsening identified by relatives/carers
13119432848	410646346	2021-11-11 17:08:02	2021-11-11 17:15:53					Orthopaedic Surgeon	Asia	2-3 years	6-10		Lateral and AP cervical X-ray	Flexion and extension X-ray						Rarely/Specific Cases	Yes	Initially close, and progressively longer intervals			Clinical severity assessment using mJOA, Nurick or other DCM specific measures		Lateral and AP cervical X-ray	Flexion and extension X-ray									Presence of T2 hyperintensity of the spinal cord	Presence of cervical deformity	Presence of dynamic spondylolithesis/instability	Comorbidities that increase the risk of falls						No change in neurological status but patient indicates accidental falls since the last consultation	The patient does not wish to have lifestyle restrictions (e.g., participation in contact sports)	Other comorbidities that increase the risk of falls (e.g., Parkinson’s disease)	Worsening identified by relatives/carers
13119341907	410646346	2021-11-11 16:35:18	2021-11-11 16:43:56					Orthopaedic Surgeon	Asia	2-3 years	≤5		Lateral and AP cervical X-ray	Flexion and extension X-ray						Sometimes/If Convenient	No																Presence of T2 hyperintensity of the spinal cord		Presence of dynamic spondylolithesis/instability
13119284094	410646346	2021-11-11 16:15:44	2021-11-11 16:22:42					Orthopaedic Surgeon	Asia	2-3 years	6-10		Lateral and AP cervical X-ray				Electrophysiology examination			Most of the time	No																Presence of T2 hyperintensity of the spinal cord	Presence of cervical deformity	Presence of dynamic spondylolithesis/instability	Comorbidities that increase the risk of falls		Minor worsening of neurological exam (e.g., loss of 1 point on mJOA/JOA)					The patient does not wish to have lifestyle restrictions (e.g., participation in contact sports)		Worsening identified by relatives/carers
13119090165	410646346	2021-11-11 15:03:37	2021-11-11 15:16:33					Orthopaedic Surgeon	Asia	6-10 years	≤5		Lateral and AP cervical X-ray				Electrophysiology examination			Sometimes/If Convenient	No																Presence of T2 hyperintensity of the spinal cord		Presence of dynamic spondylolithesis/instability	Comorbidities that increase the risk of falls								Other comorbidities that increase the risk of falls (e.g., Parkinson’s disease)	Worsening identified by relatives/carers
13119015418	410646346	2021-11-11 14:40:30	2021-11-11 14:42:42					Orthopaedic Surgeon	Asia	2-3 years	≤5					Cervical CT scan				Rarely/Specific Cases	No
13118887701	410646346	2021-11-11 13:40:41	2021-11-11 14:24:38					Orthopaedic Surgeon	Asia	2-3 years	≤5		Lateral and AP cervical X-ray	Flexion and extension X-ray						Rarely/Specific Cases	Yes	Depends on the severity (mild, moderate, severe)			Clinical severity assessment using mJOA, Nurick or other DCM specific measures		Lateral and AP cervical X-ray					Standard MRI					Presence of T2 hyperintensity of the spinal cord		Presence of dynamic spondylolithesis/instability	Comorbidities that increase the risk of falls								Other comorbidities that increase the risk of falls (e.g., Parkinson’s disease)
13118913488	410646346	2021-11-11 14:01:25	2021-11-11 14:10:39					Orthopaedic Surgeon	Asia	4-5 years	6-10		Lateral and AP cervical X-ray						Neurological examination, Gait analysis	Rarely/Specific Cases	No																		Presence of dynamic spondylolithesis/instability	Comorbidities that increase the risk of falls		Minor worsening of neurological exam (e.g., loss of 1 point on mJOA/JOA)						Other comorbidities that increase the risk of falls (e.g., Parkinson’s disease)	Worsening identified by relatives/carers
13118895469	410646346	2021-11-11 13:57:29	2021-11-11 14:05:10					Orthopaedic Surgeon	Asia	2-3 years	≤5		Lateral and AP cervical X-ray			Cervical CT scan				Rarely/Specific Cases	Yes	3 months										Standard MRI						Presence of cervical deformity	Presence of dynamic spondylolithesis/instability
13118897543	410646346	2021-11-11 13:58:02	2021-11-11 14:03:05					Orthopaedic Surgeon	Asia	≤1 year	≤5		Lateral and AP cervical X-ray							Rarely/Specific Cases	No																		Presence of dynamic spondylolithesis/instability
13118870041	410646346	2021-11-11 13:47:07	2021-11-11 14:01:16					Orthopaedic Surgeon	Asia	2-3 years	6-10			Flexion and extension X-ray					Gait analysis	Rarely/Specific Cases	Yes	3 months			Clinical severity assessment using mJOA, Nurick or other DCM specific measures			Flexion and extension X-ray									Presence of T2 hyperintensity of the spinal cord		Presence of dynamic spondylolithesis/instability							No change in neurological status but patient indicates accidental falls since the last consultation			Worsening identified by relatives/carers
13118867934	410646346	2021-11-11 13:46:07	2021-11-11 13:58:09					Orthopaedic Surgeon	Asia	≤1 year	≤5		Lateral and AP cervical X-ray	Flexion and extension X-ray			Electrophysiology examination			Sometimes/If Convenient	Yes	Initially close, and progressively longer intervals				General health quality assessment (e.g., EQ5D, PROMIS, SF-36)	Lateral and AP cervical X-ray	Flexion and extension X-ray									Presence of T2 hyperintensity of the spinal cord		Presence of dynamic spondylolithesis/instability	Comorbidities that increase the risk of falls								Other comorbidities that increase the risk of falls (e.g., Parkinson’s disease)	Worsening identified by relatives/carers
13118834193	410646346	2021-11-11 13:33:47	2021-11-11 13:39:32					Orthopaedic Surgeon	Asia	4-5 years	≤5		Lateral and AP cervical X-ray			Cervical CT scan				Rarely/Specific Cases	Yes	Initially close, and progressively longer intervals					Lateral and AP cervical X-ray											Presence of cervical deformity	Presence of dynamic spondylolithesis/instability										Worsening identified by relatives/carers
13118811960	410646346	2021-11-11 13:23:47	2021-11-11 13:30:14					Orthopaedic Surgeon	Asia	2-3 years	≤5		Lateral and AP cervical X-ray			Cervical CT scan				Rarely/Specific Cases	Yes	3 months					Lateral and AP cervical X-ray			Cervical CT scan							Presence of T2 hyperintensity of the spinal cord						No change in neurological exam but the patient subjectively feels worse
13118769219	410646346	2021-11-11 13:03:58	2021-11-11 13:15:55					Orthopaedic Surgeon	Asia	6-10 years	6-10		Lateral and AP cervical X-ray	Flexion and extension X-ray	Standing whole body X-ray	Cervical CT scan	Electrophysiology examination			Rarely/Specific Cases	No																Presence of T2 hyperintensity of the spinal cord		Presence of dynamic spondylolithesis/instability	Comorbidities that increase the risk of falls		Minor worsening of neurological exam (e.g., loss of 1 point on mJOA/JOA)	No change in neurological exam but the patient subjectively feels worse			No change in neurological status but patient indicates accidental falls since the last consultation	The patient does not wish to have lifestyle restrictions (e.g., participation in contact sports)	Other comorbidities that increase the risk of falls (e.g., Parkinson’s disease)	Worsening identified by relatives/carers
13118760830	410646346	2021-11-11 13:04:03	2021-11-11 13:10:06					Orthopaedic Surgeon	Asia	2-3 years	6-10		Lateral and AP cervical X-ray							Rarely/Specific Cases	No																Presence of T2 hyperintensity of the spinal cord	Presence of cervical deformity	Presence of dynamic spondylolithesis/instability	Comorbidities that increase the risk of falls			No change in neurological exam but the patient subjectively feels worse			No change in neurological status but patient indicates accidental falls since the last consultation	The patient does not wish to have lifestyle restrictions (e.g., participation in contact sports)	Other comorbidities that increase the risk of falls (e.g., Parkinson’s disease)	Worsening identified by relatives/carers
13118761174	410646346	2021-11-11 13:04:09	2021-11-11 13:08:36					Orthopaedic Surgeon	Asia	2-3 years	≤5		Lateral and AP cervical X-ray	Flexion and extension X-ray						Rarely/Specific Cases	No																		Presence of dynamic spondylolithesis/instability							No change in neurological status but patient indicates accidental falls since the last consultation
13118756876	410646346	2021-11-11 13:02:07	2021-11-11 13:08:25					Orthopaedic Surgeon	Asia	2-3 years	≤5		Lateral and AP cervical X-ray	Flexion and extension X-ray		Cervical CT scan				Rarely/Specific Cases	Yes	3 months			Clinical severity assessment using mJOA, Nurick or other DCM specific measures		Lateral and AP cervical X-ray	Flexion and extension X-ray		Cervical CT scan		Standard MRI					Presence of T2 hyperintensity of the spinal cord	Presence of cervical deformity	Presence of dynamic spondylolithesis/instability	Comorbidities that increase the risk of falls		Minor worsening of neurological exam (e.g., loss of 1 point on mJOA/JOA)			The patient remains impaired but has improved since the last follow-up	No change in neurological status but patient indicates accidental falls since the last consultation
13118760502	410646346	2021-11-11 13:03:48	2021-11-11 13:05:10					Orthopaedic Surgeon	Asia	2-3 years	6-10		Lateral and AP cervical X-ray							Most of the time
13106851549	410646346	2021-11-07 12:55:38	2021-11-07 13:15:28					Orthopaedic Surgeon	Latin/South America	>10 years	6-10		Lateral and AP cervical X-ray	Flexion and extension X-ray	Standing whole body X-ray	Cervical CT scan		Flexion and Extension MRI	Gait analysis	Rarely/Specific Cases	Yes	6 months			Clinical severity assessment using mJOA, Nurick or other DCM specific measures	General health quality assessment (e.g., EQ5D, PROMIS, SF-36)	Lateral and AP cervical X-ray	Flexion and extension X-ray		Cervical CT scan		Standard MRI		Flexion and extension MRI	gait analisys				Presence of dynamic spondylolithesis/instability	Comorbidities that increase the risk of falls							The patient does not wish to have lifestyle restrictions (e.g., participation in contact sports)	Other comorbidities that increase the risk of falls (e.g., Parkinson’s disease)
13096039050	410562671	2021-11-03 06:58:54	2021-11-03 07:11:00					Neurosurgeon	Europe	6-10 years	>20		Lateral and AP cervical X-ray	Flexion and extension X-ray			Electrophysiology examination			Always	Yes	12 months						Flexion and extension X-ray									Presence of T2 hyperintensity of the spinal cord	Presence of cervical deformity	Presence of dynamic spondylolithesis/instability	Comorbidities that increase the risk of falls			No change in neurological exam but the patient subjectively feels worse	No change in neurological exam and the patient remains subjectively stable
13094863691	410562671	2021-11-02 20:35:24	2021-11-02 20:56:42					Physiatrist/Physiotherapist	Europe	2-3 years	≤5	None of the above								Rarely/Specific Cases	No																Presence of T2 hyperintensity of the spinal cord		Presence of dynamic spondylolithesis/instability	Comorbidities that increase the risk of falls		Minor worsening of neurological exam (e.g., loss of 1 point on mJOA/JOA)	No change in neurological exam but the patient subjectively feels worse			No change in neurological status but patient indicates accidental falls since the last consultation		Other comorbidities that increase the risk of falls (e.g., Parkinson’s disease)	Worsening identified by relatives/carers
13073254636	410646346	2021-10-26 05:13:24	2021-10-26 05:24:58					Orthopaedic Surgeon	Latin/South America	>10 years	6-10		Lateral and AP cervical X-ray	Flexion and extension X-ray		Cervical CT scan	Electrophysiology examination		Dynamic MRI	Most of the time	Yes	6 months			Clinical severity assessment using mJOA, Nurick or other DCM specific measures						Electrophysiology examination	Standard MRI					Presence of T2 hyperintensity of the spinal cord		Presence of dynamic spondylolithesis/instability	Comorbidities that increase the risk of falls		Minor worsening of neurological exam (e.g., loss of 1 point on mJOA/JOA)	No change in neurological exam but the patient subjectively feels worse			No change in neurological status but patient indicates accidental falls since the last consultation	The patient does not wish to have lifestyle restrictions (e.g., participation in contact sports)
13061062163	410646346	2021-10-21 04:05:26	2021-10-21 04:14:18					Orthopaedic Surgeon	Latin/South America	6-10 years	≤5		Lateral and AP cervical X-ray							Rarely/Specific Cases	Yes	6 months										Standard MRI					Presence of T2 hyperintensity of the spinal cord		Presence of dynamic spondylolithesis/instability			Minor worsening of neurological exam (e.g., loss of 1 point on mJOA/JOA)							Worsening identified by relatives/carers
13061016567	410646346	2021-10-21 03:29:53	2021-10-21 03:46:28					Orthopaedic Surgeon	Latin/South America	6-10 years	≤5			Flexion and extension X-ray						Rarely/Specific Cases	No																		Presence of dynamic spondylolithesis/instability
13060942817	410646346	2021-10-21 02:41:37	2021-10-21 02:45:07					Orthopaedic Surgeon	Latin/South America	>10 years	6-10			Flexion and extension X-ray						Rarely/Specific Cases	No
13060494497	410646346	2021-10-20 23:17:21	2021-10-20 23:18:28					Neurosurgeon	Latin/South America	4-5 years	≤5			Flexion and extension X-ray		Cervical CT scan				Rarely/Specific Cases
13060020147	410646346	2021-10-20 20:09:32	2021-10-20 20:25:21					Neurosurgeon	Latin/South America	4-5 years	≤5			Flexion and extension X-ray		Cervical CT scan				Rarely/Specific Cases	Yes	6 months			Clinical severity assessment using mJOA, Nurick or other DCM specific measures							Standard MRI					Presence of T2 hyperintensity of the spinal cord					Minor worsening of neurological exam (e.g., loss of 1 point on mJOA/JOA)	No change in neurological exam but the patient subjectively feels worse
13059850632	410646346	2021-10-20 19:11:24	2021-10-20 19:24:44					Orthopaedic Surgeon	Latin/South America	>10 years	≤5		Lateral and AP cervical X-ray			Cervical CT scan				Rarely/Specific Cases	No																Presence of T2 hyperintensity of the spinal cord	Presence of cervical deformity	Presence of dynamic spondylolithesis/instability	Comorbidities that increase the risk of falls							The patient does not wish to have lifestyle restrictions (e.g., participation in contact sports)	Other comorbidities that increase the risk of falls (e.g., Parkinson’s disease)	Worsening identified by relatives/carers
13059680339	410646346	2021-10-20 18:14:27	2021-10-20 18:36:07					Orthopaedic Surgeon	Latin/South America	>10 years	≤5		Lateral and AP cervical X-ray			Cervical CT scan				Rarely/Specific Cases	No																Presence of T2 hyperintensity of the spinal cord						No change in neurological exam but the patient subjectively feels worse
13059424621	410646346	2021-10-20 16:44:31	2021-10-20 18:31:35					Orthopaedic Surgeon	Latin/South America	>10 years	11-20		Lateral and AP cervical X-ray	Flexion and extension X-ray			Electrophysiology examination			Sometimes/If Convenient	Yes	Depends on the severity (mild, moderate, severe)			Clinical severity assessment using mJOA, Nurick or other DCM specific measures							Standard MRI			If necessary flexion and extension X-ray			Presence of cervical deformity	Presence of dynamic spondylolithesis/instability	Comorbidities that increase the risk of falls						No change in neurological status but patient indicates accidental falls since the last consultation
13059510152	410646346	2021-10-20 17:19:22	2021-10-20 17:29:12					Orthopaedic Surgeon	Latin/South America	>10 years	6-10		Lateral and AP cervical X-ray	Flexion and extension X-ray						Rarely/Specific Cases	Yes	3 months					Lateral and AP cervical X-ray	Flexion and extension X-ray		Cervical CT scan		Standard MRI					Presence of T2 hyperintensity of the spinal cord						No change in neurological exam but the patient subjectively feels worse			No change in neurological status but patient indicates accidental falls since the last consultation	The patient does not wish to have lifestyle restrictions (e.g., participation in contact sports)		Worsening identified by relatives/carers
13059396114	410646346	2021-10-20 16:46:57	2021-10-20 16:55:12					Orthopaedic Surgeon	Latin/South America	>10 years	≤5		Lateral and AP cervical X-ray		Standing whole body X-ray					Rarely/Specific Cases	No																Presence of T2 hyperintensity of the spinal cord		Presence of dynamic spondylolithesis/instability			Minor worsening of neurological exam (e.g., loss of 1 point on mJOA/JOA)	No change in neurological exam but the patient subjectively feels worse			No change in neurological status but patient indicates accidental falls since the last consultation
13057855262	410646346	2021-10-20 03:34:35	2021-10-20 03:50:04					Orthopaedic Surgeon	Latin/South America	6-10 years	≤5					Cervical CT scan				Sometimes/If Convenient
13057809672	410646346	2021-10-20 03:19:07	2021-10-20 03:40:16					Orthopaedic Surgeon	Latin/South America	>10 years	6-10		Lateral and AP cervical X-ray			Cervical CT scan				Sometimes/If Convenient	No																		Presence of dynamic spondylolithesis/instability			Minor worsening of neurological exam (e.g., loss of 1 point on mJOA/JOA)							Worsening identified by relatives/carers
13057777603	410646346	2021-10-20 03:00:21	2021-10-20 03:11:05					Orthopaedic Surgeon	Latin/South America	>10 years	≤5					Cervical CT scan				Always	Yes	12 months			Clinical severity assessment using mJOA, Nurick or other DCM specific measures							Standard MRI					Presence of T2 hyperintensity of the spinal cord		Presence of dynamic spondylolithesis/instability			Minor worsening of neurological exam (e.g., loss of 1 point on mJOA/JOA)
13055396490	410646346	2021-10-19 12:34:38	2021-10-20 02:12:54					Orthopaedic Surgeon	Latin/South America	>10 years	6-10			Flexion and extension X-ray		Cervical CT scan	Electrophysiology examination			Sometimes/If Convenient	No																Presence of T2 hyperintensity of the spinal cord		Presence of dynamic spondylolithesis/instability				No change in neurological exam but the patient subjectively feels worse
13057602987	410646346	2021-10-20 01:28:14	2021-10-20 01:34:59					Orthopaedic Surgeon	Latin/South America	>10 years	≤5		Lateral and AP cervical X-ray	Flexion and extension X-ray						Rarely/Specific Cases	No																Presence of T2 hyperintensity of the spinal cord		Presence of dynamic spondylolithesis/instability										Worsening identified by relatives/carers
13056990925	410646346	2021-10-19 21:20:09	2021-10-19 21:23:18					Orthopaedic Surgeon	Latin/South America	6-10 years	≤5			Flexion and extension X-ray	Standing whole body X-ray	Cervical CT scan		Flexion and Extension MRI		Sometimes/If Convenient	Yes	3 months											Advanced MRI (e.g., DTI)
13056988003	410646346	2021-10-19 21:19:37	2021-10-19 21:21:55					Orthopaedic Surgeon	Latin/South America	>10 years	>20		Lateral and AP cervical X-ray	Flexion and extension X-ray		Cervical CT scan	Electrophysiology examination			Sometimes/If Convenient	Yes	6 months			Clinical severity assessment using mJOA, Nurick or other DCM specific measures							Standard MRI
13056915360	410646346	2021-10-19 20:51:34	2021-10-19 21:18:32					Orthopaedic Surgeon	Latin/South America	>10 years	≤5		Lateral and AP cervical X-ray	Flexion and extension X-ray		Cervical CT scan		Flexion and Extension MRI		Rarely/Specific Cases	Yes	6 months										Standard MRI					Presence of T2 hyperintensity of the spinal cord					Minor worsening of neurological exam (e.g., loss of 1 point on mJOA/JOA)	No change in neurological exam but the patient subjectively feels worse			No change in neurological status but patient indicates accidental falls since the last consultation			Worsening identified by relatives/carers
13056878964	410646346	2021-10-19 20:36:30	2021-10-19 20:47:55					Orthopaedic Surgeon	Europe	>10 years	11-20			Flexion and extension X-ray			Electrophysiology examination		clincal assement and	Always	Yes	6 months										Standard MRI					Presence of T2 hyperintensity of the spinal cord	Presence of cervical deformity	Presence of dynamic spondylolithesis/instability			Minor worsening of neurological exam (e.g., loss of 1 point on mJOA/JOA)
13055795344	410646346	2021-10-19 14:49:33	2021-10-19 14:52:13					Orthopaedic Surgeon	Latin/South America	>10 years	6-10		Lateral and AP cervical X-ray	Flexion and extension X-ray		Cervical CT scan		Flexion and Extension MRI		Rarely/Specific Cases	Yes	12 months										Standard MRI
13055562070	410646346	2021-10-19 13:35:03	2021-10-19 13:48:01					Orthopaedic Surgeon	Latin/South America	>10 years	≤5		Lateral and AP cervical X-ray	Flexion and extension X-ray	Standing whole body X-ray	Cervical CT scan	Electrophysiology examination			Sometimes/If Convenient	Yes	12 months			Clinical severity assessment using mJOA, Nurick or other DCM specific measures							Standard MRI					Presence of T2 hyperintensity of the spinal cord		Presence of dynamic spondylolithesis/instability			Minor worsening of neurological exam (e.g., loss of 1 point on mJOA/JOA)	No change in neurological exam but the patient subjectively feels worse			No change in neurological status but patient indicates accidental falls since the last consultation
13055535092	410646346	2021-10-19 13:26:08	2021-10-19 13:33:13					Orthopaedic Surgeon	Latin/South America	>10 years	≤5		Lateral and AP cervical X-ray	Flexion and extension X-ray						Sometimes/If Convenient	Yes	6 months			Clinical severity assessment using mJOA, Nurick or other DCM specific measures												Presence of T2 hyperintensity of the spinal cord		Presence of dynamic spondylolithesis/instability	Comorbidities that increase the risk of falls		Minor worsening of neurological exam (e.g., loss of 1 point on mJOA/JOA)	No change in neurological exam but the patient subjectively feels worse						Worsening identified by relatives/carers
13055528736	410646346	2021-10-19 13:24:17	2021-10-19 13:28:55					Orthopaedic Surgeon	Latin/South America	>10 years	≤5		Lateral and AP cervical X-ray							Sometimes/If Convenient	Yes	6 months		None of the above												None of the above							No change in neurological exam but the patient subjectively feels worse			No change in neurological status but patient indicates accidental falls since the last consultation	The patient does not wish to have lifestyle restrictions (e.g., participation in contact sports)		Worsening identified by relatives/carers
13055499883	410646346	2021-10-19 13:12:10	2021-10-19 13:24:49					Orthopaedic Surgeon	Latin/South America	6-10 years	≤5			Flexion and extension X-ray		Cervical CT scan	Electrophysiology examination			Rarely/Specific Cases	Yes	3 months			Clinical severity assessment using mJOA, Nurick or other DCM specific measures			Flexion and extension X-ray		Cervical CT scan	Electrophysiology examination	Standard MRI					Presence of T2 hyperintensity of the spinal cord		Presence of dynamic spondylolithesis/instability			Minor worsening of neurological exam (e.g., loss of 1 point on mJOA/JOA)	No change in neurological exam but the patient subjectively feels worse			No change in neurological status but patient indicates accidental falls since the last consultation			Worsening identified by relatives/carers
13055498717	410646346	2021-10-19 13:11:52	2021-10-19 13:22:38					Orthopaedic Surgeon	Latin/South America	>10 years	6-10		Lateral and AP cervical X-ray	Flexion and extension X-ray			Electrophysiology examination			Always	Yes	6 months			Clinical severity assessment using mJOA, Nurick or other DCM specific measures							Standard MRI					Presence of T2 hyperintensity of the spinal cord		Presence of dynamic spondylolithesis/instability			Minor worsening of neurological exam (e.g., loss of 1 point on mJOA/JOA)	No change in neurological exam but the patient subjectively feels worse		The patient remains impaired but has improved since the last follow-up	No change in neurological status but patient indicates accidental falls since the last consultation	The patient does not wish to have lifestyle restrictions (e.g., participation in contact sports)		Worsening identified by relatives/carers
13054600653	410646346	2021-10-19 03:16:55	2021-10-19 12:19:42					Orthopaedic Surgeon	Latin/South America	4-5 years	≤5		Lateral and AP cervical X-ray	Flexion and extension X-ray	Standing whole body X-ray		Electrophysiology examination	Flexion and Extension MRI	Magnetic Resonancy Imagen	Most of the time	Yes	3 months			Clinical severity assessment using mJOA, Nurick or other DCM specific measures	General health quality assessment (e.g., EQ5D, PROMIS, SF-36)	Lateral and AP cervical X-ray				Electrophysiology examination	Standard MRI					Presence of T2 hyperintensity of the spinal cord	Presence of cervical deformity	Presence of dynamic spondylolithesis/instability	Comorbidities that increase the risk of falls									Worsening identified by relatives/carers
13055325623	410646346	2021-10-19 12:08:33	2021-10-19 12:15:33					Orthopaedic Surgeon	Latin/South America	6-10 years	6-10		Lateral and AP cervical X-ray	Flexion and extension X-ray		Cervical CT scan				Sometimes/If Convenient	Yes	3 months			Clinical severity assessment using mJOA, Nurick or other DCM specific measures
13055251296	410646346	2021-10-19 11:36:03	2021-10-19 12:08:47					Orthopaedic Surgeon	Latin/South America	4-5 years	≤5							Flexion and Extension MRI	Spectrometria	Rarely/Specific Cases	Yes	12 months			Clinical severity assessment using mJOA, Nurick or other DCM specific measures		Lateral and AP cervical X-ray	Flexion and extension X-ray				Standard MRI	Advanced MRI (e.g., DTI)	Flexion and extension MRI			Presence of T2 hyperintensity of the spinal cord					Minor worsening of neurological exam (e.g., loss of 1 point on mJOA/JOA)	No change in neurological exam but the patient subjectively feels worse				The patient does not wish to have lifestyle restrictions (e.g., participation in contact sports)
13055271849	410646346	2021-10-19 11:46:38	2021-10-19 11:58:08					Orthopaedic Surgeon	Latin/South America	2-3 years	≤5		Lateral and AP cervical X-ray	Flexion and extension X-ray		Cervical CT scan	Electrophysiology examination			Most of the time	No																Presence of T2 hyperintensity of the spinal cord					Minor worsening of neurological exam (e.g., loss of 1 point on mJOA/JOA)
13055218423	410646346	2021-10-19 11:19:43	2021-10-19 11:26:35					Orthopaedic Surgeon	Latin/South America	>10 years	≤5		Lateral and AP cervical X-ray	Flexion and extension X-ray		Cervical CT scan		Flexion and Extension MRI		Rarely/Specific Cases	Yes	6 months			Clinical severity assessment using mJOA, Nurick or other DCM specific measures		Lateral and AP cervical X-ray	Flexion and extension X-ray				Standard MRI					Presence of T2 hyperintensity of the spinal cord	Presence of cervical deformity	Presence of dynamic spondylolithesis/instability			Minor worsening of neurological exam (e.g., loss of 1 point on mJOA/JOA)
13055204163	410646346	2021-10-19 11:11:17	2021-10-19 11:26:26					Orthopaedic Surgeon	Latin/South America	4-5 years	≤5		Lateral and AP cervical X-ray	Flexion and extension X-ray		Cervical CT scan				Rarely/Specific Cases	Yes	3 months			Clinical severity assessment using mJOA, Nurick or other DCM specific measures		Lateral and AP cervical X-ray	Flexion and extension X-ray		Cervical CT scan		Standard MRI					Presence of T2 hyperintensity of the spinal cord			Comorbidities that increase the risk of falls		Minor worsening of neurological exam (e.g., loss of 1 point on mJOA/JOA)	No change in neurological exam but the patient subjectively feels worse			No change in neurological status but patient indicates accidental falls since the last consultation	The patient does not wish to have lifestyle restrictions (e.g., participation in contact sports)	Other comorbidities that increase the risk of falls (e.g., Parkinson’s disease)
13055226322	410646346	2021-10-19 11:23:53	2021-10-19 11:25:58					Orthopaedic Surgeon	Latin/South America	>10 years	6-10					Cervical CT scan				Sometimes/If Convenient	Yes	6 months								Cervical CT scan
13055184414	410646346	2021-10-19 11:02:28	2021-10-19 11:05:11					Orthopaedic Surgeon	Latin/South America	>10 years	6-10	None of the above								Sometimes/If Convenient	Yes	12 months			Clinical severity assessment using mJOA, Nurick or other DCM specific measures
13055098387	410646346	2021-10-19 10:16:11	2021-10-19 10:28:07					Orthopaedic Surgeon	Latin/South America	>10 years	≤5			Flexion and extension X-ray		Cervical CT scan	Electrophysiology examination			Always	Yes	3 months			Clinical severity assessment using mJOA, Nurick or other DCM specific measures		Lateral and AP cervical X-ray										Presence of T2 hyperintensity of the spinal cord		Presence of dynamic spondylolithesis/instability				No change in neurological exam but the patient subjectively feels worse
13054885779	410646346	2021-10-19 08:09:15	2021-10-19 08:22:21					Orthopaedic Surgeon	Latin/South America	>10 years	11-20		Lateral and AP cervical X-ray	Flexion and extension X-ray		Cervical CT scan	Electrophysiology examination			Always	Yes	3 months			Clinical severity assessment using mJOA, Nurick or other DCM specific measures	General health quality assessment (e.g., EQ5D, PROMIS, SF-36)											Presence of T2 hyperintensity of the spinal cord	Presence of cervical deformity	Presence of dynamic spondylolithesis/instability	Comorbidities that increase the risk of falls		Minor worsening of neurological exam (e.g., loss of 1 point on mJOA/JOA)
13054766093	410646346	2021-10-19 06:49:04	2021-10-19 06:56:44					Orthopaedic Surgeon	Europe	>10 years	≤5		Lateral and AP cervical X-ray				Electrophysiology examination			Sometimes/If Convenient	Yes	Depends on the severity (mild, moderate, severe)													As needed after anamnesis & clinical exam		Presence of T2 hyperintensity of the spinal cord	Presence of cervical deformity	Presence of dynamic spondylolithesis/instability			Minor worsening of neurological exam (e.g., loss of 1 point on mJOA/JOA)							Worsening identified by relatives/carers
13054647520	410646346	2021-10-19 05:10:10	2021-10-19 05:13:53					Orthopaedic Surgeon	Latin/South America	>10 years	6-10		Lateral and AP cervical X-ray	Flexion and extension X-ray		Cervical CT scan				Rarely/Specific Cases	Yes	3 months			Clinical severity assessment using mJOA, Nurick or other DCM specific measures							Standard MRI
13054614818	410646346	2021-10-19 03:58:43	2021-10-19 04:49:29					Orthopaedic Surgeon	Latin/South America	>10 years	>20		Lateral and AP cervical X-ray							Always	Yes	Depends on the severity (mild, moderate, severe)			Clinical severity assessment using mJOA, Nurick or other DCM specific measures
13054561862	410646346	2021-10-19 04:05:11	2021-10-19 04:09:57					Orthopaedic Surgeon	Latin/South America	>10 years	≤5					Cervical CT scan				Sometimes/If Convenient	Yes	3 months			Clinical severity assessment using mJOA, Nurick or other DCM specific measures
13054559620	410646346	2021-10-19 04:02:21	2021-10-19 04:06:57					Neurosurgeon	Latin/South America	>10 years	6-10			Flexion and extension X-ray		Cervical CT scan				Rarely/Specific Cases	No
13054531596	410646346	2021-10-19 03:45:51	2021-10-19 03:59:42					Orthopaedic Surgeon	Latin/South America	>10 years	6-10		Lateral and AP cervical X-ray							Rarely/Specific Cases	Yes	6 months			Clinical severity assessment using mJOA, Nurick or other DCM specific measures												Presence of T2 hyperintensity of the spinal cord												Worsening identified by relatives/carers
13054500283	410646346	2021-10-19 03:26:49	2021-10-19 03:35:30					Orthopaedic Surgeon	Latin/South America	>10 years	≤5					Cervical CT scan	Electrophysiology examination	Flexion and Extension MRI		Sometimes/If Convenient	Yes	3 months			Clinical severity assessment using mJOA, Nurick or other DCM specific measures							Standard MRI		Flexion and extension MRI			Presence of T2 hyperintensity of the spinal cord		Presence of dynamic spondylolithesis/instability			Minor worsening of neurological exam (e.g., loss of 1 point on mJOA/JOA)
13054501535	410646346	2021-10-19 03:28:53	2021-10-19 03:33:44					Neurosurgeon	Latin/South America	2-3 years	≤5					Cervical CT scan	Electrophysiology examination			Most of the time	No																Presence of T2 hyperintensity of the spinal cord			Comorbidities that increase the risk of falls		Minor worsening of neurological exam (e.g., loss of 1 point on mJOA/JOA)	No change in neurological exam but the patient subjectively feels worse			No change in neurological status but patient indicates accidental falls since the last consultation			Worsening identified by relatives/carers
13054505146	410646346	2021-10-19 03:28:24	2021-10-19 03:33:12					Orthopaedic Surgeon	Latin/South America	2-3 years	6-10		Lateral and AP cervical X-ray							Sometimes/If Convenient	Yes	6 months			Clinical severity assessment using mJOA, Nurick or other DCM specific measures							Standard MRI
13054494014	410646346	2021-10-19 03:23:58	2021-10-19 03:28:04					Orthopaedic Surgeon	Latin/South America	>10 years	>20		Lateral and AP cervical X-ray	Flexion and extension X-ray			Electrophysiology examination	Flexion and Extension MRI		Most of the time	No																Presence of T2 hyperintensity of the spinal cord	Presence of cervical deformity	Presence of dynamic spondylolithesis/instability		None of the above
13054484211	410646346	2021-10-19 03:15:53	2021-10-19 03:22:23					Orthopaedic Surgeon	Latin/South America	>10 years	6-10						Electrophysiology examination	Flexion and Extension MRI		Most of the time	No																Presence of T2 hyperintensity of the spinal cord		Presence of dynamic spondylolithesis/instability			Minor worsening of neurological exam (e.g., loss of 1 point on mJOA/JOA)	No change in neurological exam but the patient subjectively feels worse			No change in neurological status but patient indicates accidental falls since the last consultation			Worsening identified by relatives/carers
13054477648	410646346	2021-10-19 03:13:14	2021-10-19 03:22:14					Orthopaedic Surgeon	Latin/South America	2-3 years	≤5		Lateral and AP cervical X-ray	Flexion and extension X-ray		Cervical CT scan	Electrophysiology examination	Flexion and Extension MRI		Sometimes/If Convenient	Yes	3 months			Clinical severity assessment using mJOA, Nurick or other DCM specific measures														Presence of dynamic spondylolithesis/instability			Minor worsening of neurological exam (e.g., loss of 1 point on mJOA/JOA)				No change in neurological status but patient indicates accidental falls since the last consultation	The patient does not wish to have lifestyle restrictions (e.g., participation in contact sports)	Other comorbidities that increase the risk of falls (e.g., Parkinson’s disease)	Worsening identified by relatives/carers
13054468856	410646346	2021-10-19 03:06:49	2021-10-19 03:12:51					Orthopaedic Surgeon	Latin/South America	6-10 years	≤5		Lateral and AP cervical X-ray			Cervical CT scan				Always	Yes	6 months			Clinical severity assessment using mJOA, Nurick or other DCM specific measures							Standard MRI					Presence of T2 hyperintensity of the spinal cord					Minor worsening of neurological exam (e.g., loss of 1 point on mJOA/JOA)	No change in neurological exam but the patient subjectively feels worse
13054452566	410646346	2021-10-19 02:55:55	2021-10-19 03:05:09					Orthopaedic Surgeon	Latin/South America	>10 years	6-10		Lateral and AP cervical X-ray			Cervical CT scan			Evoked potentials	Rarely/Specific Cases	No															None of the above						Minor worsening of neurological exam (e.g., loss of 1 point on mJOA/JOA)	No change in neurological exam but the patient subjectively feels worse			No change in neurological status but patient indicates accidental falls since the last consultation
13054440496	410646346	2021-10-19 02:47:09	2021-10-19 03:04:15					Orthopaedic Surgeon	Latin/South America	4-5 years	≤5								Gait Analysis / Physical Exam	Sometimes/If Convenient	Yes	Depends on the severity (mild, moderate, severe)			Clinical severity assessment using mJOA, Nurick or other DCM specific measures					Cervical CT scan		Standard MRI					Presence of T2 hyperintensity of the spinal cord		Presence of dynamic spondylolithesis/instability
13054455337	410646346	2021-10-19 02:58:47	2021-10-19 03:01:13					Orthopaedic Surgeon	Latin/South America	>10 years	≤5		Lateral and AP cervical X-ray							Rarely/Specific Cases	Yes	Initially close, and progressively longer intervals										Standard MRI
13054430841	410646346	2021-10-19 02:43:07	2021-10-19 02:44:35					Orthopaedic Surgeon	Latin/South America	2-3 years	≤5		Lateral and AP cervical X-ray	Flexion and extension X-ray		Cervical CT scan				Sometimes/If Convenient
13049998746	410646346	2021-10-17 01:39:03	2021-10-17 01:41:30					Orthopaedic Surgeon	North America	>10 years	≤5		Lateral and AP cervical X-ray	Flexion and extension X-ray						Rarely/Specific Cases	Yes	6 months					Lateral and AP cervical X-ray										Presence of T2 hyperintensity of the spinal cord	Presence of cervical deformity	Presence of dynamic spondylolithesis/instability			Minor worsening of neurological exam (e.g., loss of 1 point on mJOA/JOA)	No change in neurological exam but the patient subjectively feels worse	No change in neurological exam and the patient remains subjectively stable
13046655596	410562671	2021-10-15 06:32:30	2021-10-15 06:40:59					Orthopaedic Surgeon	Asia	>10 years	>20		Lateral and AP cervical X-ray	Flexion and extension X-ray						Rarely/Specific Cases	Yes	Depends on the severity (mild, moderate, severe)			Clinical severity assessment using mJOA, Nurick or other DCM specific measures							Standard MRI					Presence of T2 hyperintensity of the spinal cord	Presence of cervical deformity	Presence of dynamic spondylolithesis/instability	Comorbidities that increase the risk of falls		Minor worsening of neurological exam (e.g., loss of 1 point on mJOA/JOA)			The patient remains impaired but has improved since the last follow-up	No change in neurological status but patient indicates accidental falls since the last consultation		Other comorbidities that increase the risk of falls (e.g., Parkinson’s disease)	Worsening identified by relatives/carers
13046544815	410646346	2021-10-15 04:42:32	2021-10-15 05:40:43					Neurosurgeon	Asia	≤1 year	≤5		Lateral and AP cervical X-ray			Cervical CT scan				Rarely/Specific Cases	Yes	Initially close, and progressively longer intervals			Clinical severity assessment using mJOA, Nurick or other DCM specific measures					Cervical CT scan		Standard MRI		Flexion and extension MRI			Presence of T2 hyperintensity of the spinal cord		Presence of dynamic spondylolithesis/instability										Worsening identified by relatives/carers
13046456036	410646346	2021-10-15 03:40:50	2021-10-15 04:55:23					Orthopaedic Surgeon	Asia	2-3 years	6-10		Lateral and AP cervical X-ray	Flexion and extension X-ray			Electrophysiology examination			Sometimes/If Convenient	No																		Presence of dynamic spondylolithesis/instability										Worsening identified by relatives/carers
13046538200	410646346	2021-10-15 04:44:24	2021-10-15 04:52:12					Orthopaedic Surgeon	Asia	2-3 years	≤5		Lateral and AP cervical X-ray	Flexion and extension X-ray		Cervical CT scan				Rarely/Specific Cases	Yes	3 months			Clinical severity assessment using mJOA, Nurick or other DCM specific measures	General health quality assessment (e.g., EQ5D, PROMIS, SF-36)	Lateral and AP cervical X-ray	Flexion and extension X-ray		Cervical CT scan		Standard MRI					Presence of T2 hyperintensity of the spinal cord	Presence of cervical deformity	Presence of dynamic spondylolithesis/instability	Comorbidities that increase the risk of falls		Minor worsening of neurological exam (e.g., loss of 1 point on mJOA/JOA)	No change in neurological exam but the patient subjectively feels worse						Worsening identified by relatives/carers
13046542301	410646346	2021-10-15 04:48:48	2021-10-15 04:50:55					Orthopaedic Surgeon	Asia	4-5 years	≤5		Lateral and AP cervical X-ray	Flexion and extension X-ray						Rarely/Specific Cases	Yes	Initially close, and progressively longer intervals		None of the above
13046430371	410646346	2021-10-15 03:24:33	2021-10-15 03:28:36					Orthopaedic Surgeon	Asia	2-3 years	6-10		Lateral and AP cervical X-ray	Flexion and extension X-ray						Rarely/Specific Cases	No																	Presence of cervical deformity	Presence of dynamic spondylolithesis/instability									Other comorbidities that increase the risk of falls (e.g., Parkinson’s disease)
13046341981	410646346	2021-10-15 02:28:04	2021-10-15 02:34:20					Orthopaedic Surgeon	Asia	>10 years	>20		Lateral and AP cervical X-ray	Flexion and extension X-ray		Cervical CT scan		Flexion and Extension MRI		Sometimes/If Convenient	Yes	Initially close, and progressively longer intervals					Lateral and AP cervical X-ray	Flexion and extension X-ray				Standard MRI					Presence of T2 hyperintensity of the spinal cord		Presence of dynamic spondylolithesis/instability			Minor worsening of neurological exam (e.g., loss of 1 point on mJOA/JOA)	No change in neurological exam but the patient subjectively feels worse				The patient does not wish to have lifestyle restrictions (e.g., participation in contact sports)
13046327284	410646346	2021-10-15 02:19:39	2021-10-15 02:31:20					Orthopaedic Surgeon	Asia	≤1 year	6-10		Lateral and AP cervical X-ray	Flexion and extension X-ray						Rarely/Specific Cases	Yes	Depends on the severity (mild, moderate, severe)			Clinical severity assessment using mJOA, Nurick or other DCM specific measures		Lateral and AP cervical X-ray	Flexion and extension X-ray											Presence of dynamic spondylolithesis/instability							No change in neurological status but patient indicates accidental falls since the last consultation			Worsening identified by relatives/carers
13045691165	410646346	2021-10-14 21:38:38	2021-10-14 21:43:53					Orthopaedic Surgeon	Asia	2-3 years	≤5		Lateral and AP cervical X-ray			Cervical CT scan				Rarely/Specific Cases	No																Presence of T2 hyperintensity of the spinal cord	Presence of cervical deformity	Presence of dynamic spondylolithesis/instability	Comorbidities that increase the risk of falls			No change in neurological exam but the patient subjectively feels worse					Other comorbidities that increase the risk of falls (e.g., Parkinson’s disease)	Worsening identified by relatives/carers
13045621001	410646346	2021-10-14 21:10:25	2021-10-14 21:17:25					Orthopaedic Surgeon	Asia	≤1 year	≤5		Lateral and AP cervical X-ray							Rarely/Specific Cases	No																Presence of T2 hyperintensity of the spinal cord		Presence of dynamic spondylolithesis/instability										Worsening identified by relatives/carers
13045289192	410646346	2021-10-14 19:04:03	2021-10-14 19:58:17					Orthopaedic Surgeon	Asia	2-3 years	≤5		Lateral and AP cervical X-ray	Flexion and extension X-ray						Rarely/Specific Cases	No																Presence of T2 hyperintensity of the spinal cord		Presence of dynamic spondylolithesis/instability								The patient does not wish to have lifestyle restrictions (e.g., participation in contact sports)
13045268302	410646346	2021-10-14 18:59:11	2021-10-14 19:04:47					Orthopaedic Surgeon	Asia	2-3 years	11-20		Lateral and AP cervical X-ray			Cervical CT scan			Mri	Rarely/Specific Cases	Yes	3 months		None of the above													Presence of T2 hyperintensity of the spinal cord												Worsening identified by relatives/carers
13045248987	410646346	2021-10-14 18:52:23	2021-10-14 19:01:21					Orthopaedic Surgeon	Asia	4-5 years	≤5		Lateral and AP cervical X-ray	Flexion and extension X-ray						Rarely/Specific Cases	No																	Presence of cervical deformity	Presence of dynamic spondylolithesis/instability								The patient does not wish to have lifestyle restrictions (e.g., participation in contact sports)	Other comorbidities that increase the risk of falls (e.g., Parkinson’s disease)
13045241806	410646346	2021-10-14 18:49:16	2021-10-14 18:56:37					Orthopaedic Surgeon	Asia	2-3 years	6-10		Lateral and AP cervical X-ray	Flexion and extension X-ray				Flexion and Extension MRI		Rarely/Specific Cases	No																		Presence of dynamic spondylolithesis/instability
13045213592	410646346	2021-10-14 18:41:16	2021-10-14 18:48:52					Neurosurgeon	Europe	4-5 years	6-10		Lateral and AP cervical X-ray	Flexion and extension X-ray		Cervical CT scan	Electrophysiology examination			Most of the time	Yes	6 months			Clinical severity assessment using mJOA, Nurick or other DCM specific measures							Standard MRI					Presence of T2 hyperintensity of the spinal cord		Presence of dynamic spondylolithesis/instability			Minor worsening of neurological exam (e.g., loss of 1 point on mJOA/JOA)	No change in neurological exam but the patient subjectively feels worse						Worsening identified by relatives/carers
13045212985	410646346	2021-10-14 18:40:06	2021-10-14 18:46:38					Orthopaedic Surgeon	Asia	2-3 years	6-10		Lateral and AP cervical X-ray							Rarely/Specific Cases	No															None of the above
13045075827	410646346	2021-10-14 17:54:49	2021-10-14 18:01:50					Orthopaedic Surgeon	Asia	>10 years	11-20		Lateral and AP cervical X-ray	Flexion and extension X-ray		Cervical CT scan				Rarely/Specific Cases	Yes	3 months			Clinical severity assessment using mJOA, Nurick or other DCM specific measures	General health quality assessment (e.g., EQ5D, PROMIS, SF-36)											Presence of T2 hyperintensity of the spinal cord	Presence of cervical deformity	Presence of dynamic spondylolithesis/instability	Comorbidities that increase the risk of falls		Minor worsening of neurological exam (e.g., loss of 1 point on mJOA/JOA)	No change in neurological exam but the patient subjectively feels worse						Worsening identified by relatives/carers
13045047915	410646346	2021-10-14 17:45:45	2021-10-14 17:50:03					Neurosurgeon	Europe	4-5 years	11-20	None of the above								Rarely/Specific Cases	Yes	Initially close, and progressively longer intervals			Clinical severity assessment using mJOA, Nurick or other DCM specific measures											None of the above						Minor worsening of neurological exam (e.g., loss of 1 point on mJOA/JOA)	No change in neurological exam but the patient subjectively feels worse				The patient does not wish to have lifestyle restrictions (e.g., participation in contact sports)		Worsening identified by relatives/carers
13043474850	410646346	2021-10-14 06:54:10	2021-10-14 06:57:56					Academic/Researcher	Europe	≤1 year	≤5			Flexion and extension X-ray		Cervical CT scan				Rarely/Specific Cases	Yes	No structured follow-up, ask patient to come back if worse							Standing whole body X-ray		Electrophysiology examination	Standard MRI					Presence of T2 hyperintensity of the spinal cord					Minor worsening of neurological exam (e.g., loss of 1 point on mJOA/JOA)		No change in neurological exam and the patient remains subjectively stable	The patient remains impaired but has improved since the last follow-up
13040572525	410562671	2021-10-13 09:15:08	2021-10-13 09:28:24					Neurosurgeon	Asia	6-10 years	11-20		Lateral and AP cervical X-ray	Flexion and extension X-ray		Cervical CT scan			DEXA scan occasionally	Rarely/Specific Cases	No																Presence of T2 hyperintensity of the spinal cord	Presence of cervical deformity	Presence of dynamic spondylolithesis/instability	Comorbidities that increase the risk of falls							The patient does not wish to have lifestyle restrictions (e.g., participation in contact sports)		Worsening identified by relatives/carers
13040176646	410562671	2021-10-13 04:37:58	2021-10-13 04:54:08					Orthopaedic Surgeon	Latin/South America	>10 years	6-10		Lateral and AP cervical X-ray				Electrophysiology examination			Most of the time	No																Presence of T2 hyperintensity of the spinal cord	Presence of cervical deformity	Presence of dynamic spondylolithesis/instability			Minor worsening of neurological exam (e.g., loss of 1 point on mJOA/JOA)	No change in neurological exam but the patient subjectively feels worse			No change in neurological status but patient indicates accidental falls since the last consultation			Worsening identified by relatives/carers
13040101958	410562671	2021-10-13 03:54:33	2021-10-13 04:07:24					Orthopaedic Surgeon	Latin/South America	>10 years	6-10		Lateral and AP cervical X-ray	Flexion and extension X-ray			Electrophysiology examination			Most of the time	Yes	6 months			Clinical severity assessment using mJOA, Nurick or other DCM specific measures			Flexion and extension X-ray				Standard MRI					Presence of T2 hyperintensity of the spinal cord		Presence of dynamic spondylolithesis/instability			Minor worsening of neurological exam (e.g., loss of 1 point on mJOA/JOA)	No change in neurological exam but the patient subjectively feels worse
13039720278	410562671	2021-10-13 00:20:04	2021-10-13 00:32:57					Academic/Researcher	Asia	>10 years	>20	None of the above								Most of the time	No																Presence of T2 hyperintensity of the spinal cord						No change in neurological exam but the patient subjectively feels worse			No change in neurological status but patient indicates accidental falls since the last consultation
13039258924	410562671	2021-10-12 21:17:09	2021-10-12 21:26:20					Neurosurgeon	Europe	6-10 years	6-10		Lateral and AP cervical X-ray	Flexion and extension X-ray			Electrophysiology examination			Always	Yes	Initially close, and progressively longer intervals			Clinical severity assessment using mJOA, Nurick or other DCM specific measures		Lateral and AP cervical X-ray	Flexion and extension X-ray			Electrophysiology examination	Standard MRI	Advanced MRI (e.g., DTI)				Presence of T2 hyperintensity of the spinal cord		Presence of dynamic spondylolithesis/instability	Comorbidities that increase the risk of falls		Minor worsening of neurological exam (e.g., loss of 1 point on mJOA/JOA)	No change in neurological exam but the patient subjectively feels worse
13039111913	410562671	2021-10-12 20:20:23	2021-10-12 20:27:21					Neurosurgeon	Europe	>10 years	≤5		Lateral and AP cervical X-ray	Flexion and extension X-ray			Electrophysiology examination		DTI MRI	Always	Yes	6 months			Clinical severity assessment using mJOA, Nurick or other DCM specific measures		Lateral and AP cervical X-ray	Flexion and extension X-ray			Electrophysiology examination	Standard MRI	Advanced MRI (e.g., DTI)						Presence of dynamic spondylolithesis/instability	Comorbidities that increase the risk of falls		Minor worsening of neurological exam (e.g., loss of 1 point on mJOA/JOA)				No change in neurological status but patient indicates accidental falls since the last consultation	The patient does not wish to have lifestyle restrictions (e.g., participation in contact sports)	Other comorbidities that increase the risk of falls (e.g., Parkinson’s disease)
13038517525	410562671	2021-10-12 16:51:17	2021-10-12 17:02:40					Neurosurgeon	North America	6-10 years	6-10		Lateral and AP cervical X-ray	Flexion and extension X-ray	Standing whole body X-ray					Rarely/Specific Cases	Yes	6 months			Clinical severity assessment using mJOA, Nurick or other DCM specific measures	General health quality assessment (e.g., EQ5D, PROMIS, SF-36)							Advanced MRI (e.g., DTI)					Presence of cervical deformity	Presence of dynamic spondylolithesis/instability			Minor worsening of neurological exam (e.g., loss of 1 point on mJOA/JOA)	No change in neurological exam but the patient subjectively feels worse			No change in neurological status but patient indicates accidental falls since the last consultation	The patient does not wish to have lifestyle restrictions (e.g., participation in contact sports)		Worsening identified by relatives/carers
13038540239	410562671	2021-10-12 16:59:03	2021-10-12 17:00:09					Neurosurgeon	Europe	>10 years	>20		Lateral and AP cervical X-ray	Flexion and extension X-ray	Standing whole body X-ray	Cervical CT scan	Electrophysiology examination	Flexion and Extension MRI		Rarely/Specific Cases	No
13038255485	410562671	2021-10-12 15:24:37	2021-10-12 16:04:00					Academic/Researcher	North America	>10 years	≤5		Lateral and AP cervical X-ray	Flexion and extension X-ray						Sometimes/If Convenient	Yes	12 months			Clinical severity assessment using mJOA, Nurick or other DCM specific measures													Presence of cervical deformity	Presence of dynamic spondylolithesis/instability	Comorbidities that increase the risk of falls									Worsening identified by relatives/carers
13038292275	410562671	2021-10-12 15:26:22	2021-10-12 15:54:54					Orthopaedic Surgeon	Asia	>10 years	>20		Lateral and AP cervical X-ray	Flexion and extension X-ray						Sometimes/If Convenient	Yes	Depends on the severity (mild, moderate, severe)			Clinical severity assessment using mJOA, Nurick or other DCM specific measures												Presence of T2 hyperintensity of the spinal cord		Presence of dynamic spondylolithesis/instability			Minor worsening of neurological exam (e.g., loss of 1 point on mJOA/JOA)				No change in neurological status but patient indicates accidental falls since the last consultation
13038116337	410562671	2021-10-12 14:39:33	2021-10-12 14:40:55					Neuro/Electrophysiologist	Latin/South America	6-10 years	>20				Standing whole body X-ray	Cervical CT scan				Sometimes/If Convenient	No																Presence of T2 hyperintensity of the spinal cord							No change in neurological exam and the patient remains subjectively stable
13037972066	410562671	2021-10-12 13:48:56	2021-10-12 13:53:58					Neurosurgeon	Europe	6-10 years	6-10			Flexion and extension X-ray		Cervical CT scan	Electrophysiology examination			Most of the time	Yes	12 months			Clinical severity assessment using mJOA, Nurick or other DCM specific measures							Standard MRI					Presence of T2 hyperintensity of the spinal cord		Presence of dynamic spondylolithesis/instability			Minor worsening of neurological exam (e.g., loss of 1 point on mJOA/JOA)	No change in neurological exam but the patient subjectively feels worse
13037875170	410562671	2021-10-12 13:10:57	2021-10-12 13:27:07					Neurosurgeon	North America	>10 years	>20		Lateral and AP cervical X-ray	Flexion and extension X-ray		Cervical CT scan				Rarely/Specific Cases	Yes	6 months			Clinical severity assessment using mJOA, Nurick or other DCM specific measures												Presence of T2 hyperintensity of the spinal cord			Comorbidities that increase the risk of falls		Minor worsening of neurological exam (e.g., loss of 1 point on mJOA/JOA)						Other comorbidities that increase the risk of falls (e.g., Parkinson’s disease)	Worsening identified by relatives/carers
13037820483	410562671	2021-10-12 12:47:22	2021-10-12 13:04:35					Orthopaedic Surgeon	Europe	6-10 years	6-10		Lateral and AP cervical X-ray			Cervical CT scan				Rarely/Specific Cases	Yes	3 months		None of the above													Presence of T2 hyperintensity of the spinal cord		Presence of dynamic spondylolithesis/instability			Minor worsening of neurological exam (e.g., loss of 1 point on mJOA/JOA)	No change in neurological exam but the patient subjectively feels worse						Worsening identified by relatives/carers
13037723348	410562671	2021-10-12 12:00:00	2021-10-12 12:06:08					Orthopaedic Surgeon	Europe	2-3 years	≤5		Lateral and AP cervical X-ray							Rarely/Specific Cases	No																Presence of T2 hyperintensity of the spinal cord		Presence of dynamic spondylolithesis/instability	Comorbidities that increase the risk of falls		Minor worsening of neurological exam (e.g., loss of 1 point on mJOA/JOA)	No change in neurological exam but the patient subjectively feels worse			No change in neurological status but patient indicates accidental falls since the last consultation		Other comorbidities that increase the risk of falls (e.g., Parkinson’s disease)	Worsening identified by relatives/carers
13037631278	410562671	2021-10-12 11:06:56	2021-10-12 11:25:30					Orthopaedic Surgeon	Asia	>10 years	11-20		Lateral and AP cervical X-ray							Rarely/Specific Cases	Yes	3 months			Clinical severity assessment using mJOA, Nurick or other DCM specific measures												Presence of T2 hyperintensity of the spinal cord			Comorbidities that increase the risk of falls		Minor worsening of neurological exam (e.g., loss of 1 point on mJOA/JOA)	No change in neurological exam but the patient subjectively feels worse			No change in neurological status but patient indicates accidental falls since the last consultation		Other comorbidities that increase the risk of falls (e.g., Parkinson’s disease)	Worsening identified by relatives/carers
13037548442	410562671	2021-10-12 10:21:53	2021-10-12 10:34:15					Neurologist	Europe	>10 years	≤5						Electrophysiology examination		Gait analysis	Most of the time	Yes	12 months			Clinical severity assessment using mJOA, Nurick or other DCM specific measures							Standard MRI				None of the above						Minor worsening of neurological exam (e.g., loss of 1 point on mJOA/JOA)
[truncated: 28 more columns]
